# Supplementary material for: Apolipoprotein E Induces Lipid Accumulation Through Dgat2 That Is Prevented with Time-Restricted Feeding in Drosophila
Source: Genes (Basel). 2024 Oct 25;15(11):1376. doi: 10.3390/genes15111376 (PMC11594465; doi:10.3390/genes15111376)
Supplement: Supplementary file 1 [file genes-15-01376-s001.zip]

Archive with 2 entries (2 files):
- Supplementary Document S1.pdf
- Supplementary Document S2.xlsx
