# Supplementary material for: Apolipoprotein E Induces Lipid Accumulation Through Dgat2 That Is Prevented with Time-Restricted Feeding in Drosophila
Source: Genes (Basel). 2024 Oct 25;15(11):1376. doi: 10.3390/genes15111376 (PMC11594465; doi:10.3390/genes15111376)
Supplement: Supplementary file 1 [file genes-15-01376-s001.zip › Supplementary Document S2.xlsx]

## Sheet: Dgat2
Table Analyzed	ELAV-DGAT2_TRF
Three-way ANOVA	Ordinary
Alpha	0.05
Source of Variation	% of total variation	P value	P value summary	Significant?
Genotype	3.18	0.3231	ns	No
Age	19.74	<0.0001	****	Yes
(AC vs BD)Diet	7.002	0.0074	**	Yes
Genotype x Age	21.96	0.0002	***	Yes
Genotype x (AC vs BD)Diet	1.082	0.7493	ns	No
Age x (AC vs BD)Diet	2.198	0.1228	ns	No
Genotype x Age x (AC vs BD)Diet	9.408	0.0223	*	Yes
ANOVA table	SS (Type III)	DF	MS	F (DFn, DFd)	P value
Genotype	1.608	3	0.5359	F (3, 44) = 1.194	P=0.3231
Age	9.979	1	9.979	F (1, 44) = 22.24	P<0.0001
(AC vs BD)Diet	3.54	1	3.54	F (1, 44) = 7.888	P=0.0074
Genotype x Age	11.1	3	3.701	F (3, 44) = 8.246	P=0.0002
Genotype x (AC vs BD)Diet	0.5468	3	0.1823	F (3, 44) = 0.4061	P=0.7493
Age x (AC vs BD)Diet	1.111	1	1.111	F (1, 44) = 2.476	P=0.1228
Genotype x Age x (AC vs BD)Diet	4.756	3	1.585	F (3, 44) = 3.533	P=0.0223
Residual	19.75	44	0.4488
Compare each cell mean with every other cell mean
Number of families	1
Number of comparisons per family	120
Alpha	0.05
Uncorrected Fisher's LSD	Predicted (LS) mean diff.	95.00% CI of diff.	Below threshold?	Summary	Individual P Value
ELAV/+:3w ALF vs. ELAV/+:3w TRF	-0.1408	-1.095 to 0.8139	No	ns	0.7677
ELAV/+:3w ALF vs. ELAV/+:7w ALF	0.1619	-0.7096 to 1.033	No	ns	0.71
ELAV/+:3w ALF vs. ELAV/+:7w TRF	-1.313	-2.267 to -0.3578	Yes	**	0.0082
ELAV/+:3w ALF vs. ApoE2 :3w ALF	0.2767	-0.5948 to 1.148	No	ns	0.5256
ELAV/+:3w ALF vs. ApoE2 :3w TRF	-0.7378	-1.840 to 0.3646	No	ns	0.1843
ELAV/+:3w ALF vs. ApoE2 :7w ALF	0.3789	-0.4926 to 1.250	No	ns	0.3857
ELAV/+:3w ALF vs. ApoE2 :7w TRF	1	-0.4581 to 2.459	No	ns	0.1739
ELAV/+:3w ALF vs. ApoE3 :3w ALF	-0.4376	-1.217 to 0.3419	No	ns	0.264
ELAV/+:3w ALF vs. ApoE3 :3w TRF	-1.214	-2.169 to -0.2592	Yes	*	0.0139
ELAV/+:3w ALF vs. ApoE3 :7w ALF	0.7252	-0.1463 to 1.597	No	ns	0.1006
ELAV/+:3w ALF vs. ApoE3 :7w TRF	0.5479	-0.4068 to 1.503	No	ns	0.2537
ELAV/+:3w ALF vs. ApoE4 :3w ALF	-0.3042	-1.176 to 0.5673	No	ns	0.4855
ELAV/+:3w ALF vs. ApoE4 :3w TRF	-1.704	-2.658 to -0.7489	Yes	***	0.0008
ELAV/+:3w ALF vs. ApoE4 :7w ALF	0.6574	-0.1602 to 1.475	No	ns	0.1123
ELAV/+:3w ALF vs. ApoE4 :7w TRF	0.749	-0.06853 to 1.567	No	ns	0.0716
ELAV/+:3w TRF vs. ELAV/+:7w ALF	0.3026	-0.7285 to 1.334	No	ns	0.5572
ELAV/+:3w TRF vs. ELAV/+:7w TRF	-1.172	-2.274 to -0.06934	Yes	*	0.0378
ELAV/+:3w TRF vs. ApoE2 :3w ALF	0.4175	-0.6137 to 1.449	No	ns	0.4189
ELAV/+:3w TRF vs. ApoE2 :3w TRF	-0.597	-1.829 to 0.6355	No	ns	0.3343
ELAV/+:3w TRF vs. ApoE2 :7w ALF	0.5197	-0.5115 to 1.551	No	ns	0.3154
ELAV/+:3w TRF vs. ApoE2 :7w TRF	1.141	-0.4180 to 2.700	No	ns	0.1473
ELAV/+:3w TRF vs. ApoE3 :3w ALF	-0.2968	-1.252 to 0.6579	No	ns	0.5342
ELAV/+:3w TRF vs. ApoE3 :3w TRF	-1.073	-2.175 to 0.02927	No	ns	0.0561
ELAV/+:3w TRF vs. ApoE3 :7w ALF	0.866	-0.1652 to 1.897	No	ns	0.0976
ELAV/+:3w TRF vs. ApoE3 :7w TRF	0.6887	-0.4137 to 1.791	No	ns	0.2147
ELAV/+:3w TRF vs. ApoE4 :3w ALF	-0.1634	-1.195 to 0.8678	No	ns	0.751
ELAV/+:3w TRF vs. ApoE4 :3w TRF	-1.563	-2.665 to -0.4604	Yes	**	0.0065
ELAV/+:3w TRF vs. ApoE4 :7w ALF	0.7982	-0.1878 to 1.784	No	ns	0.1099
ELAV/+:3w TRF vs. ApoE4 :7w TRF	0.8898	-0.09619 to 1.876	No	ns	0.0758
ELAV/+:7w ALF vs. ELAV/+:7w TRF	-1.474	-2.506 to -0.4432	Yes	**	0.0061
ELAV/+:7w ALF vs. ApoE2 :3w ALF	0.1149	-0.8398 to 1.070	No	ns	0.8096
ELAV/+:7w ALF vs. ApoE2 :3w TRF	-0.8996	-2.069 to 0.2696	No	ns	0.1281
ELAV/+:7w ALF vs. ApoE2 :7w ALF	0.217	-0.7377 to 1.172	No	ns	0.6491
ELAV/+:7w ALF vs. ApoE2 :7w TRF	0.8383	-0.6711 to 2.348	No	ns	0.2691
ELAV/+:7w ALF vs. ApoE3 :3w ALF	-0.5995	-1.471 to 0.2720	No	ns	0.1726
ELAV/+:7w ALF vs. ApoE3 :3w TRF	-1.376	-2.407 to -0.3446	Yes	*	0.0101
ELAV/+:7w ALF vs. ApoE3 :7w ALF	0.5633	-0.3914 to 1.518	No	ns	0.2407
ELAV/+:7w ALF vs. ApoE3 :7w TRF	0.386	-0.6452 to 1.417	No	ns	0.4546
ELAV/+:7w ALF vs. ApoE4 :3w ALF	-0.466	-1.421 to 0.4887	No	ns	0.3306
ELAV/+:7w ALF vs. ApoE4 :3w TRF	-1.865	-2.897 to -0.8343	Yes	***	0.0007
ELAV/+:7w ALF vs. ApoE4 :7w ALF	0.4955	-0.4102 to 1.401	No	ns	0.2762
ELAV/+:7w ALF vs. ApoE4 :7w TRF	0.5872	-0.3185 to 1.493	No	ns	0.1982
ELAV/+:7w TRF vs. ApoE2 :3w ALF	1.589	0.5580 to 2.620	Yes	**	0.0033
ELAV/+:7w TRF vs. ApoE2 :3w TRF	0.5747	-0.6578 to 1.807	No	ns	0.3525
ELAV/+:7w TRF vs. ApoE2 :7w ALF	1.691	0.6602 to 2.723	Yes	**	0.0019
ELAV/+:7w TRF vs. ApoE2 :7w TRF	2.313	0.7537 to 3.872	Yes	**	0.0046
ELAV/+:7w TRF vs. ApoE3 :3w ALF	0.8749	-0.07979 to 1.830	No	ns	0.0715
ELAV/+:7w TRF vs. ApoE3 :3w TRF	0.09862	-1.004 to 1.201	No	ns	0.8578
ELAV/+:7w TRF vs. ApoE3 :7w ALF	2.038	1.007 to 3.069	Yes	***	0.0003
ELAV/+:7w TRF vs. ApoE3 :7w TRF	1.86	0.7580 to 2.963	Yes	**	0.0014
ELAV/+:7w TRF vs. ApoE4 :3w ALF	1.008	-0.02284 to 2.040	No	ns	0.0551
ELAV/+:7w TRF vs. ApoE4 :3w TRF	-0.3911	-1.493 to 0.7113	No	ns	0.4784
ELAV/+:7w TRF vs. ApoE4 :7w ALF	1.97	0.9839 to 2.956	Yes	***	0.0002
ELAV/+:7w TRF vs. ApoE4 :7w TRF	2.062	1.076 to 3.048	Yes	***	0.0001
ApoE2 :3w ALF vs. ApoE2 :3w TRF	-1.014	-2.184 to 0.1547	No	ns	0.0873
ApoE2 :3w ALF vs. ApoE2 :7w ALF	0.1022	-0.8525 to 1.057	No	ns	0.8303
ApoE2 :3w ALF vs. ApoE2 :7w TRF	0.7235	-0.7860 to 2.233	No	ns	0.3393
ApoE2 :3w ALF vs. ApoE3 :3w ALF	-0.7143	-1.586 to 0.1572	No	ns	0.1057
ApoE2 :3w ALF vs. ApoE3 :3w TRF	-1.491	-2.522 to -0.4594	Yes	**	0.0056
ApoE2 :3w ALF vs. ApoE3 :7w ALF	0.4485	-0.5062 to 1.403	No	ns	0.3489
ApoE2 :3w ALF vs. ApoE3 :7w TRF	0.2712	-0.7600 to 1.302	No	ns	0.5988
ApoE2 :3w ALF vs. ApoE4 :3w ALF	-0.5809	-1.536 to 0.3738	No	ns	0.2266
ApoE2 :3w ALF vs. ApoE4 :3w TRF	-1.98	-3.011 to -0.9491	Yes	***	0.0004
ApoE2 :3w ALF vs. ApoE4 :7w ALF	0.3807	-0.5250 to 1.286	No	ns	0.4015
ApoE2 :3w ALF vs. ApoE4 :7w TRF	0.4723	-0.4334 to 1.378	No	ns	0.299
ApoE2 :3w TRF vs. ApoE2 :7w ALF	1.117	-0.05259 to 2.286	No	ns	0.0607
ApoE2 :3w TRF vs. ApoE2 :7w TRF	1.738	0.08443 to 3.392	Yes	*	0.0398
ApoE2 :3w TRF vs. ApoE3 :3w ALF	0.3002	-0.8022 to 1.403	No	ns	0.5859
ApoE2 :3w TRF vs. ApoE3 :3w TRF	-0.4761	-1.709 to 0.7564	No	ns	0.4404
ApoE2 :3w TRF vs. ApoE3 :7w ALF	1.463	0.2937 to 2.632	Yes	*	0.0154
ApoE2 :3w TRF vs. ApoE3 :7w TRF	1.286	0.05316 to 2.518	Yes	*	0.0413
ApoE2 :3w TRF vs. ApoE4 :3w ALF	0.4336	-0.7356 to 1.603	No	ns	0.4588
ApoE2 :3w TRF vs. ApoE4 :3w TRF	-0.9658	-2.198 to 0.2667	No	ns	0.1214
ApoE2 :3w TRF vs. ApoE4 :7w ALF	1.395	0.2656 to 2.525	Yes	*	0.0167
ApoE2 :3w TRF vs. ApoE4 :7w TRF	1.487	0.3572 to 2.616	Yes	*	0.0111
ApoE2 :7w ALF vs. ApoE2 :7w TRF	0.6213	-0.8882 to 2.131	No	ns	0.4113
ApoE2 :7w ALF vs. ApoE3 :3w ALF	-0.8165	-1.688 to 0.05503	No	ns	0.0656
ApoE2 :7w ALF vs. ApoE3 :3w TRF	-1.593	-2.624 to -0.5616	Yes	**	0.0033
ApoE2 :7w ALF vs. ApoE3 :7w ALF	0.3463	-0.6084 to 1.301	No	ns	0.4686
ApoE2 :7w ALF vs. ApoE3 :7w TRF	0.169	-0.8622 to 1.200	No	ns	0.7427
ApoE2 :7w ALF vs. ApoE4 :3w ALF	-0.683	-1.638 to 0.2717	No	ns	0.1564
ApoE2 :7w ALF vs. ApoE4 :3w TRF	-2.082	-3.114 to -1.051	Yes	***	0.0002
ApoE2 :7w ALF vs. ApoE4 :7w ALF	0.2785	-0.6272 to 1.184	No	ns	0.5386
ApoE2 :7w ALF vs. ApoE4 :7w TRF	0.3701	-0.5355 to 1.276	No	ns	0.4146
ApoE2 :7w TRF vs. ApoE3 :3w ALF	-1.438	-2.896 to 0.02049	No	ns	0.0532
ApoE2 :7w TRF vs. ApoE3 :3w TRF	-2.214	-3.773 to -0.6551	Yes	**	0.0064
ApoE2 :7w TRF vs. ApoE3 :7w ALF	-0.275	-1.785 to 1.234	No	ns	0.7152
ApoE2 :7w TRF vs. ApoE3 :7w TRF	-0.4523	-2.011 to 1.107	No	ns	0.5617
ApoE2 :7w TRF vs. ApoE4 :3w ALF	-1.304	-2.814 to 0.2051	No	ns	0.0886
ApoE2 :7w TRF vs. ApoE4 :3w TRF	-2.704	-4.263 to -1.145	Yes	**	0.0011
ApoE2 :7w TRF vs. ApoE4 :7w ALF	-0.3428	-1.822 to 1.136	No	ns	0.6427
ApoE2 :7w TRF vs. ApoE4 :7w TRF	-0.2512	-1.730 to 1.228	No	ns	0.7338
ApoE3 :3w ALF vs. ApoE3 :3w TRF	-0.7763	-1.731 to 0.1784	No	ns	0.1084
ApoE3 :3w ALF vs. ApoE3 :7w ALF	1.163	0.2913 to 2.034	Yes	*	0.0101
ApoE3 :3w ALF vs. ApoE3 :7w TRF	0.9855	0.03079 to 1.940	Yes	*	0.0433
ApoE3 :3w ALF vs. ApoE4 :3w ALF	0.1334	-0.7381 to 1.005	No	ns	0.7591
ApoE3 :3w ALF vs. ApoE4 :3w TRF	-1.266	-2.221 to -0.3113	Yes	*	0.0105
ApoE3 :3w ALF vs. ApoE4 :7w ALF	1.095	0.2775 to 1.913	Yes	**	0.0098
ApoE3 :3w ALF vs. ApoE4 :7w TRF	1.187	0.3691 to 2.004	Yes	**	0.0054
ApoE3 :3w TRF vs. ApoE3 :7w ALF	1.939	0.9079 to 2.970	Yes	***	0.0005
ApoE3 :3w TRF vs. ApoE3 :7w TRF	1.762	0.6594 to 2.864	Yes	**	0.0024
ApoE3 :3w TRF vs. ApoE4 :3w ALF	0.9097	-0.1215 to 1.941	No	ns	0.0823
ApoE3 :3w TRF vs. ApoE4 :3w TRF	-0.4897	-1.592 to 0.6127	No	ns	0.3755
ApoE3 :3w TRF vs. ApoE4 :7w ALF	1.871	0.8853 to 2.857	Yes	***	0.0004
ApoE3 :3w TRF vs. ApoE4 :7w TRF	1.963	0.9769 to 2.949	Yes	***	0.0002
ApoE3 :7w ALF vs. ApoE3 :7w TRF	-0.1773	-1.209 to 0.8539	No	ns	0.7306
ApoE3 :7w ALF vs. ApoE4 :3w ALF	-1.029	-1.984 to -0.07467	Yes	*	0.0352
ApoE3 :7w ALF vs. ApoE4 :3w TRF	-2.429	-3.460 to -1.398	Yes	****	<0.0001
ApoE3 :7w ALF vs. ApoE4 :7w ALF	-0.0678	-0.9735 to 0.8379	No	ns	0.8808
ApoE3 :7w ALF vs. ApoE4 :7w TRF	0.02383	-0.8819 to 0.9295	No	ns	0.958
ApoE3 :7w TRF vs. ApoE4 :3w ALF	-0.852	-1.883 to 0.1791	No	ns	0.103
ApoE3 :7w TRF vs. ApoE4 :3w TRF	-2.251	-3.354 to -1.149	Yes	***	0.0002
ApoE3 :7w TRF vs. ApoE4 :7w ALF	0.1095	-0.8765 to 1.096	No	ns	0.8239
ApoE3 :7w TRF vs. ApoE4 :7w TRF	0.2012	-0.7848 to 1.187	No	ns	0.683
ApoE4 :3w ALF vs. ApoE4 :3w TRF	-1.399	-2.431 to -0.3682	Yes	**	0.009
ApoE4 :3w ALF vs. ApoE4 :7w ALF	0.9616	0.05586 to 1.867	Yes	*	0.038
ApoE4 :3w ALF vs. ApoE4 :7w TRF	1.053	0.1475 to 1.959	Yes	*	0.0237
ApoE4 :3w TRF vs. ApoE4 :7w ALF	2.361	1.375 to 3.347	Yes	****	<0.0001
ApoE4 :3w TRF vs. ApoE4 :7w TRF	2.453	1.467 to 3.439	Yes	****	<0.0001
ApoE4 :7w ALF vs. ApoE4 :7w TRF	0.09163	-0.7623 to 0.9455	No	ns	0.8298
Test details	Predicted (LS) mean 1	Predicted (LS) mean 2	Predicted (LS) mean diff.	SE of diff.	N1	N2	t	DF
ELAV/+:3w ALF vs. ELAV/+:3w TRF	1	1.141	-0.1408	0.4737	6	3	0.2972	44
ELAV/+:3w ALF vs. ELAV/+:7w ALF	1	0.8383	0.1619	0.4324	6	4	0.3743	44
ELAV/+:3w ALF vs. ELAV/+:7w TRF	1	2.313	-1.313	0.4737	6	3	2.771	44
ELAV/+:3w ALF vs. ApoE2 :3w ALF	1	0.7235	0.2767	0.4324	6	4	0.6399	44
ELAV/+:3w ALF vs. ApoE2 :3w TRF	1	1.738	-0.7378	0.547	6	2	1.349	44
ELAV/+:3w ALF vs. ApoE2 :7w ALF	1	0.6213	0.3789	0.4324	6	4	0.8761	44
ELAV/+:3w ALF vs. ApoE2 :7w TRF	1	0	1	0.7236	6	1	1.382	44
ELAV/+:3w ALF vs. ApoE3 :3w ALF	1	1.438	-0.4376	0.3868	6	6	1.131	44
ELAV/+:3w ALF vs. ApoE3 :3w TRF	1	2.214	-1.214	0.4737	6	3	2.563	44
ELAV/+:3w ALF vs. ApoE3 :7w ALF	1	0.275	0.7252	0.4324	6	4	1.677	44
ELAV/+:3w ALF vs. ApoE3 :7w TRF	1	0.4523	0.5479	0.4737	6	3	1.157	44
ELAV/+:3w ALF vs. ApoE4 :3w ALF	1	1.304	-0.3042	0.4324	6	4	0.7034	44
ELAV/+:3w ALF vs. ApoE4 :3w TRF	1	2.704	-1.704	0.4737	6	3	3.596	44
ELAV/+:3w ALF vs. ApoE4 :7w ALF	1	0.3428	0.6574	0.4057	6	5	1.621	44
ELAV/+:3w ALF vs. ApoE4 :7w TRF	1	0.2512	0.749	0.4057	6	5	1.846	44
ELAV/+:3w TRF vs. ELAV/+:7w ALF	1.141	0.8383	0.3026	0.5117	3	4	0.5915	44
ELAV/+:3w TRF vs. ELAV/+:7w TRF	1.141	2.313	-1.172	0.547	3	3	2.142	44
ELAV/+:3w TRF vs. ApoE2 :3w ALF	1.141	0.7235	0.4175	0.5117	3	4	0.816	44
ELAV/+:3w TRF vs. ApoE2 :3w TRF	1.141	1.738	-0.597	0.6115	3	2	0.9762	44
ELAV/+:3w TRF vs. ApoE2 :7w ALF	1.141	0.6213	0.5197	0.5117	3	4	1.016	44
ELAV/+:3w TRF vs. ApoE2 :7w TRF	1.141	0	1.141	0.7736	3	1	1.475	44
ELAV/+:3w TRF vs. ApoE3 :3w ALF	1.141	1.438	-0.2968	0.4737	3	6	0.6266	44
ELAV/+:3w TRF vs. ApoE3 :3w TRF	1.141	2.214	-1.073	0.547	3	3	1.962	44
ELAV/+:3w TRF vs. ApoE3 :7w ALF	1.141	0.275	0.866	0.5117	3	4	1.692	44
ELAV/+:3w TRF vs. ApoE3 :7w TRF	1.141	0.4523	0.6887	0.547	3	3	1.259	44
ELAV/+:3w TRF vs. ApoE4 :3w ALF	1.141	1.304	-0.1634	0.5117	3	4	0.3193	44
ELAV/+:3w TRF vs. ApoE4 :3w TRF	1.141	2.704	-1.563	0.547	3	3	2.857	44
ELAV/+:3w TRF vs. ApoE4 :7w ALF	1.141	0.3428	0.7982	0.4892	3	5	1.631	44
ELAV/+:3w TRF vs. ApoE4 :7w TRF	1.141	0.2512	0.8898	0.4892	3	5	1.819	44
ELAV/+:7w ALF vs. ELAV/+:7w TRF	0.8383	2.313	-1.474	0.5117	4	3	2.882	44
ELAV/+:7w ALF vs. ApoE2 :3w ALF	0.8383	0.7235	0.1149	0.4737	4	4	0.2425	44
ELAV/+:7w ALF vs. ApoE2 :3w TRF	0.8383	1.738	-0.8996	0.5802	4	2	1.551	44
ELAV/+:7w ALF vs. ApoE2 :7w ALF	0.8383	0.6213	0.217	0.4737	4	4	0.4581	44
ELAV/+:7w ALF vs. ApoE2 :7w TRF	0.8383	0	0.8383	0.749	4	1	1.119	44
ELAV/+:7w ALF vs. ApoE3 :3w ALF	0.8383	1.438	-0.5995	0.4324	4	6	1.386	44
ELAV/+:7w ALF vs. ApoE3 :3w TRF	0.8383	2.214	-1.376	0.5117	4	3	2.689	44
ELAV/+:7w ALF vs. ApoE3 :7w ALF	0.8383	0.275	0.5633	0.4737	4	4	1.189	44
ELAV/+:7w ALF vs. ApoE3 :7w TRF	0.8383	0.4523	0.386	0.5117	4	3	0.7544	44
ELAV/+:7w ALF vs. ApoE4 :3w ALF	0.8383	1.304	-0.466	0.4737	4	4	0.9838	44
ELAV/+:7w ALF vs. ApoE4 :3w TRF	0.8383	2.704	-1.865	0.5117	4	3	3.646	44
ELAV/+:7w ALF vs. ApoE4 :7w ALF	0.8383	0.3428	0.4955	0.4494	4	5	1.103	44
ELAV/+:7w ALF vs. ApoE4 :7w TRF	0.8383	0.2512	0.5872	0.4494	4	5	1.307	44
ELAV/+:7w TRF vs. ApoE2 :3w ALF	2.313	0.7235	1.589	0.5117	3	4	3.106	44
ELAV/+:7w TRF vs. ApoE2 :3w TRF	2.313	1.738	0.5747	0.6115	3	2	0.9398	44
ELAV/+:7w TRF vs. ApoE2 :7w ALF	2.313	0.6213	1.691	0.5117	3	4	3.306	44
ELAV/+:7w TRF vs. ApoE2 :7w TRF	2.313	0	2.313	0.7736	3	1	2.99	44
ELAV/+:7w TRF vs. ApoE3 :3w ALF	2.313	1.438	0.8749	0.4737	3	6	1.847	44
ELAV/+:7w TRF vs. ApoE3 :3w TRF	2.313	2.214	0.09862	0.547	3	3	0.1803	44
ELAV/+:7w TRF vs. ApoE3 :7w ALF	2.313	0.275	2.038	0.5117	3	4	3.983	44
ELAV/+:7w TRF vs. ApoE3 :7w TRF	2.313	0.4523	1.86	0.547	3	3	3.401	44
ELAV/+:7w TRF vs. ApoE4 :3w ALF	2.313	1.304	1.008	0.5117	3	4	1.971	44
ELAV/+:7w TRF vs. ApoE4 :3w TRF	2.313	2.704	-0.3911	0.547	3	3	0.715	44
ELAV/+:7w TRF vs. ApoE4 :7w ALF	2.313	0.3428	1.97	0.4892	3	5	4.026	44
ELAV/+:7w TRF vs. ApoE4 :7w TRF	2.313	0.2512	2.062	0.4892	3	5	4.214	44
ApoE2 :3w ALF vs. ApoE2 :3w TRF	0.7235	1.738	-1.014	0.5802	4	2	1.749	44
ApoE2 :3w ALF vs. ApoE2 :7w ALF	0.7235	0.6213	0.1022	0.4737	4	4	0.2157	44
ApoE2 :3w ALF vs. ApoE2 :7w TRF	0.7235	0	0.7235	0.749	4	1	0.966	44
ApoE2 :3w ALF vs. ApoE3 :3w ALF	0.7235	1.438	-0.7143	0.4324	4	6	1.652	44
ApoE2 :3w ALF vs. ApoE3 :3w TRF	0.7235	2.214	-1.491	0.5117	4	3	2.913	44
ApoE2 :3w ALF vs. ApoE3 :7w ALF	0.7235	0.275	0.4485	0.4737	4	4	0.9467	44
ApoE2 :3w ALF vs. ApoE3 :7w TRF	0.7235	0.4523	0.2712	0.5117	4	3	0.5299	44
ApoE2 :3w ALF vs. ApoE4 :3w ALF	0.7235	1.304	-0.5809	0.4737	4	4	1.226	44
ApoE2 :3w ALF vs. ApoE4 :3w TRF	0.7235	2.704	-1.98	0.5117	4	3	3.87	44
ApoE2 :3w ALF vs. ApoE4 :7w ALF	0.7235	0.3428	0.3807	0.4494	4	5	0.8471	44
ApoE2 :3w ALF vs. ApoE4 :7w TRF	0.7235	0.2512	0.4723	0.4494	4	5	1.051	44
ApoE2 :3w TRF vs. ApoE2 :7w ALF	1.738	0.6213	1.117	0.5802	2	4	1.925	44
ApoE2 :3w TRF vs. ApoE2 :7w TRF	1.738	0	1.738	0.8205	2	1	2.118	44
ApoE2 :3w TRF vs. ApoE3 :3w ALF	1.738	1.438	0.3002	0.547	2	6	0.5488	44
ApoE2 :3w TRF vs. ApoE3 :3w TRF	1.738	2.214	-0.4761	0.6115	2	3	0.7785	44
ApoE2 :3w TRF vs. ApoE3 :7w ALF	1.738	0.275	1.463	0.5802	2	4	2.522	44
ApoE2 :3w TRF vs. ApoE3 :7w TRF	1.738	0.4523	1.286	0.6115	2	3	2.102	44
ApoE2 :3w TRF vs. ApoE4 :3w ALF	1.738	1.304	0.4336	0.5802	2	4	0.7474	44
ApoE2 :3w TRF vs. ApoE4 :3w TRF	1.738	2.704	-0.9658	0.6115	2	3	1.579	44
ApoE2 :3w TRF vs. ApoE4 :7w ALF	1.738	0.3428	1.395	0.5605	2	5	2.489	44
ApoE2 :3w TRF vs. ApoE4 :7w TRF	1.738	0.2512	1.487	0.5605	2	5	2.653	44
ApoE2 :7w ALF vs. ApoE2 :7w TRF	0.6213	0	0.6213	0.749	4	1	0.8296	44
ApoE2 :7w ALF vs. ApoE3 :3w ALF	0.6213	1.438	-0.8165	0.4324	4	6	1.888	44
ApoE2 :7w ALF vs. ApoE3 :3w TRF	0.6213	2.214	-1.593	0.5117	4	3	3.113	44
ApoE2 :7w ALF vs. ApoE3 :7w ALF	0.6213	0.275	0.3463	0.4737	4	4	0.7311	44
ApoE2 :7w ALF vs. ApoE3 :7w TRF	0.6213	0.4523	0.169	0.5117	4	3	0.3303	44
ApoE2 :7w ALF vs. ApoE4 :3w ALF	0.6213	1.304	-0.683	0.4737	4	4	1.442	44
ApoE2 :7w ALF vs. ApoE4 :3w TRF	0.6213	2.704	-2.082	0.5117	4	3	4.07	44
ApoE2 :7w ALF vs. ApoE4 :7w ALF	0.6213	0.3428	0.2785	0.4494	4	5	0.6198	44
ApoE2 :7w ALF vs. ApoE4 :7w TRF	0.6213	0.2512	0.3701	0.4494	4	5	0.8237	44
ApoE2 :7w TRF vs. ApoE3 :3w ALF	0	1.438	-1.438	0.7236	1	6	1.987	44
ApoE2 :7w TRF vs. ApoE3 :3w TRF	0	2.214	-2.214	0.7736	1	3	2.862	44
ApoE2 :7w TRF vs. ApoE3 :7w ALF	0	0.275	-0.275	0.749	1	4	0.3672	44
ApoE2 :7w TRF vs. ApoE3 :7w TRF	0	0.4523	-0.4523	0.7736	1	3	0.5848	44
ApoE2 :7w TRF vs. ApoE4 :3w ALF	0	1.304	-1.304	0.749	1	4	1.742	44
ApoE2 :7w TRF vs. ApoE4 :3w TRF	0	2.704	-2.704	0.7736	1	3	3.495	44
ApoE2 :7w TRF vs. ApoE4 :7w ALF	0	0.3428	-0.3428	0.7339	1	5	0.4671	44
ApoE2 :7w TRF vs. ApoE4 :7w TRF	0	0.2512	-0.2512	0.7339	1	5	0.3423	44
ApoE3 :3w ALF vs. ApoE3 :3w TRF	1.438	2.214	-0.7763	0.4737	6	3	1.639	44
ApoE3 :3w ALF vs. ApoE3 :7w ALF	1.438	0.275	1.163	0.4324	6	4	2.689	44
ApoE3 :3w ALF vs. ApoE3 :7w TRF	1.438	0.4523	0.9855	0.4737	6	3	2.08	44
ApoE3 :3w ALF vs. ApoE4 :3w ALF	1.438	1.304	0.1334	0.4324	6	4	0.3086	44
ApoE3 :3w ALF vs. ApoE4 :3w TRF	1.438	2.704	-1.266	0.4737	6	3	2.673	44
ApoE3 :3w ALF vs. ApoE4 :7w ALF	1.438	0.3428	1.095	0.4057	6	5	2.699	44
ApoE3 :3w ALF vs. ApoE4 :7w TRF	1.438	0.2512	1.187	0.4057	6	5	2.925	44
ApoE3 :3w TRF vs. ApoE3 :7w ALF	2.214	0.275	1.939	0.5117	3	4	3.79	44
ApoE3 :3w TRF vs. ApoE3 :7w TRF	2.214	0.4523	1.762	0.547	3	3	3.221	44
ApoE3 :3w TRF vs. ApoE4 :3w ALF	2.214	1.304	0.9097	0.5117	3	4	1.778	44
ApoE3 :3w TRF vs. ApoE4 :3w TRF	2.214	2.704	-0.4897	0.547	3	3	0.8953	44
ApoE3 :3w TRF vs. ApoE4 :7w ALF	2.214	0.3428	1.871	0.4892	3	5	3.825	44
ApoE3 :3w TRF vs. ApoE4 :7w TRF	2.214	0.2512	1.963	0.4892	3	5	4.012	44
ApoE3 :7w ALF vs. ApoE3 :7w TRF	0.275	0.4523	-0.1773	0.5117	4	3	0.3466	44
ApoE3 :7w ALF vs. ApoE4 :3w ALF	0.275	1.304	-1.029	0.4737	4	4	2.173	44
ApoE3 :7w ALF vs. ApoE4 :3w TRF	0.275	2.704	-2.429	0.5117	4	3	4.747	44
ApoE3 :7w ALF vs. ApoE4 :7w ALF	0.275	0.3428	-0.0678	0.4494	4	5	0.1509	44
ApoE3 :7w ALF vs. ApoE4 :7w TRF	0.275	0.2512	0.02383	0.4494	4	5	0.05302	44
ApoE3 :7w TRF vs. ApoE4 :3w ALF	0.4523	1.304	-0.852	0.5117	3	4	1.665	44
ApoE3 :7w TRF vs. ApoE4 :3w TRF	0.4523	2.704	-2.251	0.547	3	3	4.116	44
ApoE3 :7w TRF vs. ApoE4 :7w ALF	0.4523	0.3428	0.1095	0.4892	3	5	0.2239	44
ApoE3 :7w TRF vs. ApoE4 :7w TRF	0.4523	0.2512	0.2012	0.4892	3	5	0.4112	44
ApoE4 :3w ALF vs. ApoE4 :3w TRF	1.304	2.704	-1.399	0.5117	4	3	2.735	44
ApoE4 :3w ALF vs. ApoE4 :7w ALF	1.304	0.3428	0.9616	0.4494	4	5	2.14	44
ApoE4 :3w ALF vs. ApoE4 :7w TRF	1.304	0.2512	1.053	0.4494	4	5	2.344	44
ApoE4 :3w TRF vs. ApoE4 :7w ALF	2.704	0.3428	2.361	0.4892	3	5	4.826	44
ApoE4 :3w TRF vs. ApoE4 :7w TRF	2.704	0.2512	2.453	0.4892	3	5	5.013	44
ApoE4 :7w ALF vs. ApoE4 :7w TRF	0.3428	0.2512	0.09163	0.4237	5	5	0.2163	44

## Sheet: Srebf
Table Analyzed	ELAV-SREBF_TRF
Three-way ANOVA	Ordinary
Alpha	0.05
Source of Variation	% of total variation	P value	P value summary	Significant?
Genotype	5.739	0.1471	ns	No
Age	2.843	0.1018	ns	No
Diet	8.351	0.0064	**	Yes
Genotype x Age	2.381	0.5114	ns	No
Genotype x Diet	4.565	0.2291	ns	No
Age x Diet	19.77	<0.0001	****	Yes
Genotype x Age x Diet	15.31	0.0045	**	Yes
ANOVA table	SS (Type III)	DF	MS	F (DFn, DFd)	P value
Genotype	4.188	3	1.396	F (3, 43) = 1.881	P=0.1471
Age	2.074	1	2.074	F (1, 43) = 2.796	P=0.1018
Diet	6.093	1	6.093	F (1, 43) = 8.211	P=0.0064
Genotype x Age	1.737	3	0.5791	F (3, 43) = 0.7805	P=0.5114
Genotype x Diet	3.33	3	1.11	F (3, 43) = 1.496	P=0.2291
Age x Diet	14.42	1	14.42	F (1, 43) = 19.44	P<0.0001
Genotype x Age x Diet	11.17	3	3.724	F (3, 43) = 5.018	P=0.0045
Residual	31.91	43	0.742
Compare each cell mean with every other cell mean
Number of families	1
Number of comparisons per family	120
Alpha	0.05
Uncorrected Fisher's LSD	Mean Diff.	95.00% CI of diff.	Below threshold?	Summary	Individual P Value
ELAV/+:3w ALF vs. ELAV/+:3w TRF	-1.851	-3.120 to -0.5824	Yes	**	0.0052
ELAV/+:3w ALF vs. ELAV/+:7w ALF	-2.01	-3.108 to -0.9110	Yes	***	0.0006
ELAV/+:3w ALF vs. ELAV/+:7w TRF	-0.3094	-1.578 to 0.9592	No	ns	0.6253
ELAV/+:3w ALF vs. ApoE2 :3w ALF	-0.5323	-1.698 to 0.6331	No	ns	0.3621
ELAV/+:3w ALF vs. ApoE2 :3w TRF	-1.285	-2.738 to 0.1687	No	ns	0.0817
ELAV/+:3w ALF vs. ApoE2 :7w ALF	-2.62	-3.889 to -1.351	Yes	***	0.0001
ELAV/+:3w ALF vs. ApoE2 :7w TRF	1.111	-0.7918 to 3.014	No	ns	0.2454
ELAV/+:3w ALF vs. ApoE3 :3w ALF	-0.4985	-1.550 to 0.5534	No	ns	0.3446
ELAV/+:3w ALF vs. ApoE3 :3w TRF	-0.2433	-1.512 to 1.025	No	ns	0.7008
ELAV/+:3w ALF vs. ApoE3 :7w ALF	-1.762	-2.927 to -0.5966	Yes	**	0.0039
ELAV/+:3w ALF vs. ApoE3 :7w TRF	-0.7033	-1.972 to 0.5654	No	ns	0.2698
ELAV/+:3w ALF vs. ApoE4 :3w ALF	-1.539	-2.705 to -0.3739	Yes	*	0.0108
ELAV/+:3w ALF vs. ApoE4 :3w TRF	-0.7092	-1.978 to 0.5595	No	ns	0.2659
ELAV/+:3w ALF vs. ApoE4 :7w ALF	-2.16	-3.259 to -1.062	Yes	***	0.0003
ELAV/+:3w ALF vs. ApoE4 :7w TRF	-1.494	-2.593 to -0.3957	Yes	**	0.0088
ELAV/+:3w TRF vs. ELAV/+:7w ALF	-0.1586	-1.427 to 1.110	No	ns	0.8022
ELAV/+:3w TRF vs. ELAV/+:7w TRF	1.542	0.1232 to 2.960	Yes	*	0.0339
ELAV/+:3w TRF vs. ApoE2 :3w ALF	1.319	-0.008041 to 2.646	No	ns	0.0513
ELAV/+:3w TRF vs. ApoE2 :3w TRF	0.5663	-1.020 to 2.152	No	ns	0.4753
ELAV/+:3w TRF vs. ApoE2 :7w ALF	-0.7689	-2.187 to 0.6495	No	ns	0.2804
ELAV/+:3w TRF vs. ApoE2 :7w TRF	2.962	0.9563 to 4.968	Yes	**	0.0048
ELAV/+:3w TRF vs. ApoE3 :3w ALF	1.353	0.1242 to 2.581	Yes	*	0.0317
ELAV/+:3w TRF vs. ApoE3 :3w TRF	1.608	0.1893 to 3.026	Yes	*	0.0273
ELAV/+:3w TRF vs. ApoE3 :7w ALF	0.08908	-1.238 to 1.416	No	ns	0.8929
ELAV/+:3w TRF vs. ApoE3 :7w TRF	1.148	-0.2707 to 2.566	No	ns	0.11
ELAV/+:3w TRF vs. ApoE4 :3w ALF	0.3118	-1.015 to 1.639	No	ns	0.6379
ELAV/+:3w TRF vs. ApoE4 :3w TRF	1.142	-0.2765 to 2.560	No	ns	0.1118
ELAV/+:3w TRF vs. ApoE4 :7w ALF	-0.3094	-1.578 to 0.9593	No	ns	0.6254
ELAV/+:3w TRF vs. ApoE4 :7w TRF	0.3567	-0.9120 to 1.625	No	ns	0.5737
ELAV/+:7w ALF vs. ELAV/+:7w TRF	1.7	0.4315 to 2.969	Yes	**	0.0098
ELAV/+:7w ALF vs. ApoE2 :3w ALF	1.477	0.3120 to 2.643	Yes	*	0.0142
ELAV/+:7w ALF vs. ApoE2 :3w TRF	0.7249	-0.7286 to 2.178	No	ns	0.3201
ELAV/+:7w ALF vs. ApoE2 :7w ALF	-0.6103	-1.879 to 0.6584	No	ns	0.3374
ELAV/+:7w ALF vs. ApoE2 :7w TRF	3.121	1.218 to 5.024	Yes	**	0.0019
ELAV/+:7w ALF vs. ApoE3 :3w ALF	1.511	0.4592 to 2.563	Yes	**	0.0059
ELAV/+:7w ALF vs. ApoE3 :3w TRF	1.766	0.4977 to 3.035	Yes	**	0.0075
ELAV/+:7w ALF vs. ApoE3 :7w ALF	0.2477	-0.9177 to 1.413	No	ns	0.6703
ELAV/+:7w ALF vs. ApoE3 :7w TRF	1.306	0.03768 to 2.575	Yes	*	0.0438
ELAV/+:7w ALF vs. ApoE4 :3w ALF	0.4704	-0.6949 to 1.636	No	ns	0.4201
ELAV/+:7w ALF vs. ApoE4 :3w TRF	1.3	0.03181 to 2.569	Yes	*	0.0448
ELAV/+:7w ALF vs. ApoE4 :7w ALF	-0.1508	-1.249 to 0.9479	No	ns	0.7833
ELAV/+:7w ALF vs. ApoE4 :7w TRF	0.5153	-0.5834 to 1.614	No	ns	0.3496
ELAV/+:7w TRF vs. ApoE2 :3w ALF	-0.2229	-1.550 to 1.104	No	ns	0.7365
ELAV/+:7w TRF vs. ApoE2 :3w TRF	-0.9753	-2.561 to 0.6105	No	ns	0.2216
ELAV/+:7w TRF vs. ApoE2 :7w ALF	-2.311	-3.729 to -0.8921	Yes	**	0.002
ELAV/+:7w TRF vs. ApoE2 :7w TRF	1.421	-0.5853 to 3.427	No	ns	0.1604
ELAV/+:7w TRF vs. ApoE3 :3w ALF	-0.1891	-1.417 to 1.039	No	ns	0.7578
ELAV/+:7w TRF vs. ApoE3 :3w TRF	0.06611	-1.352 to 1.485	No	ns	0.9255
ELAV/+:7w TRF vs. ApoE3 :7w ALF	-1.453	-2.779 to -0.1257	Yes	*	0.0326
ELAV/+:7w TRF vs. ApoE3 :7w TRF	-0.3939	-1.812 to 1.025	No	ns	0.5784
ELAV/+:7w TRF vs. ApoE4 :3w ALF	-1.23	-2.557 to 0.09702	No	ns	0.0684
ELAV/+:7w TRF vs. ApoE4 :3w TRF	-0.3997	-1.818 to 1.019	No	ns	0.5728
ELAV/+:7w TRF vs. ApoE4 :7w ALF	-1.851	-3.120 to -0.5823	Yes	**	0.0052
ELAV/+:7w TRF vs. ApoE4 :7w TRF	-1.185	-2.454 to 0.08370	No	ns	0.0664
ApoE2 :3w ALF vs. ApoE2 :3w TRF	-0.7525	-2.257 to 0.7520	No	ns	0.3188
ApoE2 :3w ALF vs. ApoE2 :7w ALF	-2.088	-3.414 to -0.7609	Yes	**	0.0028
ApoE2 :3w ALF vs. ApoE2 :7w TRF	1.643	-0.2988 to 3.586	No	ns	0.0951
ApoE2 :3w ALF vs. ApoE3 :3w ALF	0.03378	-1.088 to 1.155	No	ns	0.9518
ApoE2 :3w ALF vs. ApoE3 :3w TRF	0.289	-1.038 to 1.616	No	ns	0.6627
ApoE2 :3w ALF vs. ApoE3 :7w ALF	-1.23	-2.458 to -0.001303	Yes	*	0.0498
ApoE2 :3w ALF vs. ApoE3 :7w TRF	-0.171	-1.498 to 1.156	No	ns	0.7962
ApoE2 :3w ALF vs. ApoE4 :3w ALF	-1.007	-2.235 to 0.2214	No	ns	0.1056
ApoE2 :3w ALF vs. ApoE4 :3w TRF	-0.1769	-1.504 to 1.150	No	ns	0.7893
ApoE2 :3w ALF vs. ApoE4 :7w ALF	-1.628	-2.793 to -0.4628	Yes	**	0.0073
ApoE2 :3w ALF vs. ApoE4 :7w TRF	-0.9621	-2.127 to 0.2032	No	ns	0.1032
ApoE2 :3w TRF vs. ApoE2 :7w ALF	-1.335	-2.921 to 0.2506	No	ns	0.0967
ApoE2 :3w TRF vs. ApoE2 :7w TRF	2.396	0.2683 to 4.524	Yes	*	0.0282
ApoE2 :3w TRF vs. ApoE3 :3w ALF	0.7863	-0.6322 to 2.205	No	ns	0.2698
ApoE2 :3w TRF vs. ApoE3 :3w TRF	1.041	-0.5444 to 2.627	No	ns	0.1924
ApoE2 :3w TRF vs. ApoE3 :7w ALF	-0.4772	-1.982 to 1.027	No	ns	0.5258
ApoE2 :3w TRF vs. ApoE3 :7w TRF	0.5815	-1.004 to 2.167	No	ns	0.4637
ApoE2 :3w TRF vs. ApoE4 :3w ALF	-0.2545	-1.759 to 1.250	No	ns	0.7347
ApoE2 :3w TRF vs. ApoE4 :3w TRF	0.5756	-1.010 to 2.161	No	ns	0.4682
ApoE2 :3w TRF vs. ApoE4 :7w ALF	-0.8757	-2.329 to 0.5778	No	ns	0.231
ApoE2 :3w TRF vs. ApoE4 :7w TRF	-0.2096	-1.663 to 1.244	No	ns	0.7725
ApoE2 :7w ALF vs. ApoE2 :7w TRF	3.731	1.725 to 5.737	Yes	***	0.0005
ApoE2 :7w ALF vs. ApoE3 :3w ALF	2.121	0.8931 to 3.350	Yes	**	0.0012
ApoE2 :7w ALF vs. ApoE3 :3w TRF	2.377	0.9582 to 3.795	Yes	**	0.0016
ApoE2 :7w ALF vs. ApoE3 :7w ALF	0.858	-0.4688 to 2.185	No	ns	0.1991
ApoE2 :7w ALF vs. ApoE3 :7w TRF	1.917	0.4982 to 3.335	Yes	**	0.0093
ApoE2 :7w ALF vs. ApoE4 :3w ALF	1.081	-0.2461 to 2.408	No	ns	0.1077
ApoE2 :7w ALF vs. ApoE4 :3w TRF	1.911	0.4924 to 3.329	Yes	**	0.0095
ApoE2 :7w ALF vs. ApoE4 :7w ALF	0.4595	-0.8091 to 1.728	No	ns	0.4691
ApoE2 :7w ALF vs. ApoE4 :7w TRF	1.126	-0.1431 to 2.394	No	ns	0.0806
ApoE2 :7w TRF vs. ApoE3 :3w ALF	-1.61	-3.486 to 0.2667	No	ns	0.0908
ApoE2 :7w TRF vs. ApoE3 :3w TRF	-1.355	-3.360 to 0.6514	No	ns	0.1804
ApoE2 :7w TRF vs. ApoE3 :7w ALF	-2.873	-4.815 to -0.9309	Yes	**	0.0047
ApoE2 :7w TRF vs. ApoE3 :7w TRF	-1.814	-3.820 to 0.1915	No	ns	0.0751
ApoE2 :7w TRF vs. ApoE4 :3w ALF	-2.65	-4.593 to -0.7082	Yes	**	0.0086
ApoE2 :7w TRF vs. ApoE4 :3w TRF	-1.82	-3.826 to 0.1856	No	ns	0.0742
ApoE2 :7w TRF vs. ApoE4 :7w ALF	-3.272	-5.175 to -1.369	Yes	**	0.0012
ApoE2 :7w TRF vs. ApoE4 :7w TRF	-2.606	-4.509 to -0.7026	Yes	**	0.0084
ApoE3 :3w ALF vs. ApoE3 :3w TRF	0.2552	-0.9732 to 1.484	No	ns	0.6773
ApoE3 :3w ALF vs. ApoE3 :7w ALF	-1.263	-2.385 to -0.1421	Yes	*	0.0281
ApoE3 :3w ALF vs. ApoE3 :7w TRF	-0.2048	-1.433 to 1.024	No	ns	0.7383
ApoE3 :3w ALF vs. ApoE4 :3w ALF	-1.041	-2.162 to 0.08064	No	ns	0.0681
ApoE3 :3w ALF vs. ApoE4 :3w TRF	-0.2107	-1.439 to 1.018	No	ns	0.7311
ApoE3 :3w ALF vs. ApoE4 :7w ALF	-1.662	-2.714 to -0.6100	Yes	**	0.0027
ApoE3 :3w ALF vs. ApoE4 :7w TRF	-0.9959	-2.048 to 0.05603	No	ns	0.0629
ApoE3 :3w TRF vs. ApoE3 :7w ALF	-1.519	-2.845 to -0.1918	Yes	*	0.0259
ApoE3 :3w TRF vs. ApoE3 :7w TRF	-0.46	-1.878 to 0.9584	No	ns	0.5166
ApoE3 :3w TRF vs. ApoE4 :3w ALF	-1.296	-2.623 to 0.03090	No	ns	0.0553
ApoE3 :3w TRF vs. ApoE4 :3w TRF	-0.4659	-1.884 to 0.9526	No	ns	0.5113
ApoE3 :3w TRF vs. ApoE4 :7w ALF	-1.917	-3.186 to -0.6484	Yes	**	0.0039
ApoE3 :3w TRF vs. ApoE4 :7w TRF	-1.251	-2.520 to 0.01759	No	ns	0.0531
ApoE3 :7w ALF vs. ApoE3 :7w TRF	1.059	-0.2681 to 2.385	No	ns	0.1149
ApoE3 :7w ALF vs. ApoE4 :3w ALF	0.2228	-1.006 to 1.451	No	ns	0.7164
ApoE3 :7w ALF vs. ApoE4 :3w TRF	1.053	-0.2740 to 2.380	No	ns	0.1169
ApoE3 :7w ALF vs. ApoE4 :7w ALF	-0.3985	-1.564 to 0.7669	No	ns	0.4942
ApoE3 :7w ALF vs. ApoE4 :7w TRF	0.2676	-0.8978 to 1.433	No	ns	0.6457
ApoE3 :7w TRF vs. ApoE4 :3w ALF	-0.8359	-2.163 to 0.4909	No	ns	0.2107
ApoE3 :7w TRF vs. ApoE4 :3w TRF	-0.005875	-1.424 to 1.413	No	ns	0.9934
ApoE3 :7w TRF vs. ApoE4 :7w ALF	-1.457	-2.726 to -0.1885	Yes	*	0.0254
ApoE3 :7w TRF vs. ApoE4 :7w TRF	-0.7911	-2.060 to 0.4776	No	ns	0.2153
ApoE4 :3w ALF vs. ApoE4 :3w TRF	0.83	-0.4968 to 2.157	No	ns	0.2139
ApoE4 :3w ALF vs. ApoE4 :7w ALF	-0.6212	-1.787 to 0.5441	No	ns	0.2884
ApoE4 :3w ALF vs. ApoE4 :7w TRF	0.04482	-1.121 to 1.210	No	ns	0.9385
ApoE4 :3w TRF vs. ApoE4 :7w ALF	-1.451	-2.720 to -0.1826	Yes	*	0.0259
ApoE4 :3w TRF vs. ApoE4 :7w TRF	-0.7852	-2.054 to 0.4834	No	ns	0.2187
ApoE4 :7w ALF vs. ApoE4 :7w TRF	0.666	-0.4327 to 1.765	No	ns	0.2282
Test details	Mean 1	Mean 2	Mean Diff.	SE of diff.	N1	N2	t	DF
ELAV/+:3w ALF vs. ELAV/+:3w TRF	1.111	2.962	-1.851	0.6291	5	3	2.942	43
ELAV/+:3w ALF vs. ELAV/+:7w ALF	1.111	3.121	-2.01	0.5448	5	5	3.689	43
ELAV/+:3w ALF vs. ELAV/+:7w TRF	1.111	1.421	-0.3094	0.6291	5	3	0.4919	43
ELAV/+:3w ALF vs. ApoE2 :3w ALF	1.111	1.643	-0.5323	0.5779	5	4	0.9212	43
ELAV/+:3w ALF vs. ApoE2 :3w TRF	1.111	2.396	-1.285	0.7207	5	2	1.783	43
ELAV/+:3w ALF vs. ApoE2 :7w ALF	1.111	3.731	-2.62	0.6291	5	3	4.165	43
ELAV/+:3w ALF vs. ApoE2 :7w TRF	1.111	0	1.111	0.9436	5	1	1.178	43
ELAV/+:3w ALF vs. ApoE3 :3w ALF	1.111	1.61	-0.4985	0.5216	5	6	0.9557	43
ELAV/+:3w ALF vs. ApoE3 :3w TRF	1.111	1.355	-0.2433	0.6291	5	3	0.3868	43
ELAV/+:3w ALF vs. ApoE3 :7w ALF	1.111	2.873	-1.762	0.5779	5	4	3.049	43
ELAV/+:3w ALF vs. ApoE3 :7w TRF	1.111	1.814	-0.7033	0.6291	5	3	1.118	43
ELAV/+:3w ALF vs. ApoE4 :3w ALF	1.111	2.65	-1.539	0.5779	5	4	2.664	43
ELAV/+:3w ALF vs. ApoE4 :3w TRF	1.111	1.82	-0.7092	0.6291	5	3	1.127	43
ELAV/+:3w ALF vs. ApoE4 :7w ALF	1.111	3.272	-2.16	0.5448	5	5	3.966	43
ELAV/+:3w ALF vs. ApoE4 :7w TRF	1.111	2.606	-1.494	0.5448	5	5	2.743	43
ELAV/+:3w TRF vs. ELAV/+:7w ALF	2.962	3.121	-0.1586	0.6291	3	5	0.2521	43
ELAV/+:3w TRF vs. ELAV/+:7w TRF	2.962	1.421	1.542	0.7033	3	3	2.192	43
ELAV/+:3w TRF vs. ApoE2 :3w ALF	2.962	1.643	1.319	0.6579	3	4	2.004	43
ELAV/+:3w TRF vs. ApoE2 :3w TRF	2.962	2.396	0.5663	0.7864	3	2	0.7201	43
ELAV/+:3w TRF vs. ApoE2 :7w ALF	2.962	3.731	-0.7689	0.7033	3	3	1.093	43
ELAV/+:3w TRF vs. ApoE2 :7w TRF	2.962	0	2.962	0.9947	3	1	2.978	43
ELAV/+:3w TRF vs. ApoE3 :3w ALF	2.962	1.61	1.353	0.6091	3	6	2.221	43
ELAV/+:3w TRF vs. ApoE3 :3w TRF	2.962	1.355	1.608	0.7033	3	3	2.286	43
ELAV/+:3w TRF vs. ApoE3 :7w ALF	2.962	2.873	0.08908	0.6579	3	4	0.1354	43
ELAV/+:3w TRF vs. ApoE3 :7w TRF	2.962	1.814	1.148	0.7033	3	3	1.632	43
ELAV/+:3w TRF vs. ApoE4 :3w ALF	2.962	2.65	0.3118	0.6579	3	4	0.474	43
ELAV/+:3w TRF vs. ApoE4 :3w TRF	2.962	1.82	1.142	0.7033	3	3	1.624	43
ELAV/+:3w TRF vs. ApoE4 :7w ALF	2.962	3.272	-0.3094	0.6291	3	5	0.4918	43
ELAV/+:3w TRF vs. ApoE4 :7w TRF	2.962	2.606	0.3567	0.6291	3	5	0.5669	43
ELAV/+:7w ALF vs. ELAV/+:7w TRF	3.121	1.421	1.7	0.6291	5	3	2.703	43
ELAV/+:7w ALF vs. ApoE2 :3w ALF	3.121	1.643	1.477	0.5779	5	4	2.557	43
ELAV/+:7w ALF vs. ApoE2 :3w TRF	3.121	2.396	0.7249	0.7207	5	2	1.006	43
ELAV/+:7w ALF vs. ApoE2 :7w ALF	3.121	3.731	-0.6103	0.6291	5	3	0.9702	43
ELAV/+:7w ALF vs. ApoE2 :7w TRF	3.121	0	3.121	0.9436	5	1	3.307	43
ELAV/+:7w ALF vs. ApoE3 :3w ALF	3.121	1.61	1.511	0.5216	5	6	2.897	43
ELAV/+:7w ALF vs. ApoE3 :3w TRF	3.121	1.355	1.766	0.6291	5	3	2.808	43
ELAV/+:7w ALF vs. ApoE3 :7w ALF	3.121	2.873	0.2477	0.5779	5	4	0.4286	43
ELAV/+:7w ALF vs. ApoE3 :7w TRF	3.121	1.814	1.306	0.6291	5	3	2.077	43
ELAV/+:7w ALF vs. ApoE4 :3w ALF	3.121	2.65	0.4704	0.5779	5	4	0.8141	43
ELAV/+:7w ALF vs. ApoE4 :3w TRF	3.121	1.82	1.3	0.6291	5	3	2.067	43
ELAV/+:7w ALF vs. ApoE4 :7w ALF	3.121	3.272	-0.1508	0.5448	5	5	0.2768	43
ELAV/+:7w ALF vs. ApoE4 :7w TRF	3.121	2.606	0.5153	0.5448	5	5	0.9458	43
ELAV/+:7w TRF vs. ApoE2 :3w ALF	1.421	1.643	-0.2229	0.6579	3	4	0.3387	43
ELAV/+:7w TRF vs. ApoE2 :3w TRF	1.421	2.396	-0.9753	0.7864	3	2	1.24	43
ELAV/+:7w TRF vs. ApoE2 :7w ALF	1.421	3.731	-2.311	0.7033	3	3	3.285	43
ELAV/+:7w TRF vs. ApoE2 :7w TRF	1.421	0	1.421	0.9947	3	1	1.428	43
ELAV/+:7w TRF vs. ApoE3 :3w ALF	1.421	1.61	-0.1891	0.6091	3	6	0.3104	43
ELAV/+:7w TRF vs. ApoE3 :3w TRF	1.421	1.355	0.06611	0.7033	3	3	0.094	43
ELAV/+:7w TRF vs. ApoE3 :7w ALF	1.421	2.873	-1.453	0.6579	3	4	2.208	43
ELAV/+:7w TRF vs. ApoE3 :7w TRF	1.421	1.814	-0.3939	0.7033	3	3	0.56	43
ELAV/+:7w TRF vs. ApoE4 :3w ALF	1.421	2.65	-1.23	0.6579	3	4	1.869	43
ELAV/+:7w TRF vs. ApoE4 :3w TRF	1.421	1.82	-0.3997	0.7033	3	3	0.5684	43
ELAV/+:7w TRF vs. ApoE4 :7w ALF	1.421	3.272	-1.851	0.6291	3	5	2.942	43
ELAV/+:7w TRF vs. ApoE4 :7w TRF	1.421	2.606	-1.185	0.6291	3	5	1.884	43
ApoE2 :3w ALF vs. ApoE2 :3w TRF	1.643	2.396	-0.7525	0.746	4	2	1.009	43
ApoE2 :3w ALF vs. ApoE2 :7w ALF	1.643	3.731	-2.088	0.6579	4	3	3.173	43
ApoE2 :3w ALF vs. ApoE2 :7w TRF	1.643	0	1.643	0.9631	4	1	1.706	43
ApoE2 :3w ALF vs. ApoE3 :3w ALF	1.643	1.61	0.03378	0.556	4	6	0.06075	43
ApoE2 :3w ALF vs. ApoE3 :3w TRF	1.643	1.355	0.289	0.6579	4	3	0.4392	43
ApoE2 :3w ALF vs. ApoE3 :7w ALF	1.643	2.873	-1.23	0.6091	4	4	2.019	43
ApoE2 :3w ALF vs. ApoE3 :7w TRF	1.643	1.814	-0.171	0.6579	4	3	0.2599	43
ApoE2 :3w ALF vs. ApoE4 :3w ALF	1.643	2.65	-1.007	0.6091	4	4	1.653	43
ApoE2 :3w ALF vs. ApoE4 :3w TRF	1.643	1.82	-0.1769	0.6579	4	3	0.2689	43
ApoE2 :3w ALF vs. ApoE4 :7w ALF	1.643	3.272	-1.628	0.5779	4	5	2.818	43
ApoE2 :3w ALF vs. ApoE4 :7w TRF	1.643	2.606	-0.9621	0.5779	4	5	1.665	43
ApoE2 :3w TRF vs. ApoE2 :7w ALF	2.396	3.731	-1.335	0.7864	2	3	1.698	43
ApoE2 :3w TRF vs. ApoE2 :7w TRF	2.396	0	2.396	1.055	2	1	2.271	43
ApoE2 :3w TRF vs. ApoE3 :3w ALF	2.396	1.61	0.7863	0.7033	2	6	1.118	43
ApoE2 :3w TRF vs. ApoE3 :3w TRF	2.396	1.355	1.041	0.7864	2	3	1.324	43
ApoE2 :3w TRF vs. ApoE3 :7w ALF	2.396	2.873	-0.4772	0.746	2	4	0.6397	43
ApoE2 :3w TRF vs. ApoE3 :7w TRF	2.396	1.814	0.5815	0.7864	2	3	0.7394	43
ApoE2 :3w TRF vs. ApoE4 :3w ALF	2.396	2.65	-0.2545	0.746	2	4	0.3411	43
ApoE2 :3w TRF vs. ApoE4 :3w TRF	2.396	1.82	0.5756	0.7864	2	3	0.732	43
ApoE2 :3w TRF vs. ApoE4 :7w ALF	2.396	3.272	-0.8757	0.7207	2	5	1.215	43
ApoE2 :3w TRF vs. ApoE4 :7w TRF	2.396	2.606	-0.2096	0.7207	2	5	0.2909	43
ApoE2 :7w ALF vs. ApoE2 :7w TRF	3.731	0	3.731	0.9947	3	1	3.751	43
ApoE2 :7w ALF vs. ApoE3 :3w ALF	3.731	1.61	2.121	0.6091	3	6	3.483	43
ApoE2 :7w ALF vs. ApoE3 :3w TRF	3.731	1.355	2.377	0.7033	3	3	3.379	43
ApoE2 :7w ALF vs. ApoE3 :7w ALF	3.731	2.873	0.858	0.6579	3	4	1.304	43
ApoE2 :7w ALF vs. ApoE3 :7w TRF	3.731	1.814	1.917	0.7033	3	3	2.725	43
ApoE2 :7w ALF vs. ApoE4 :3w ALF	3.731	2.65	1.081	0.6579	3	4	1.643	43
ApoE2 :7w ALF vs. ApoE4 :3w TRF	3.731	1.82	1.911	0.7033	3	3	2.717	43
ApoE2 :7w ALF vs. ApoE4 :7w ALF	3.731	3.272	0.4595	0.6291	3	5	0.7305	43
ApoE2 :7w ALF vs. ApoE4 :7w TRF	3.731	2.606	1.126	0.6291	3	5	1.789	43
ApoE2 :7w TRF vs. ApoE3 :3w ALF	0	1.61	-1.61	0.9304	1	6	1.73	43
ApoE2 :7w TRF vs. ApoE3 :3w TRF	0	1.355	-1.355	0.9947	1	3	1.362	43
ApoE2 :7w TRF vs. ApoE3 :7w ALF	0	2.873	-2.873	0.9631	1	4	2.983	43
ApoE2 :7w TRF vs. ApoE3 :7w TRF	0	1.814	-1.814	0.9947	1	3	1.824	43
ApoE2 :7w TRF vs. ApoE4 :3w ALF	0	2.65	-2.65	0.9631	1	4	2.752	43
ApoE2 :7w TRF vs. ApoE4 :3w TRF	0	1.82	-1.82	0.9947	1	3	1.83	43
ApoE2 :7w TRF vs. ApoE4 :7w ALF	0	3.272	-3.272	0.9436	1	5	3.467	43
ApoE2 :7w TRF vs. ApoE4 :7w TRF	0	2.606	-2.606	0.9436	1	5	2.761	43
ApoE3 :3w ALF vs. ApoE3 :3w TRF	1.61	1.355	0.2552	0.6091	6	3	0.4189	43
ApoE3 :3w ALF vs. ApoE3 :7w ALF	1.61	2.873	-1.263	0.556	6	4	2.272	43
ApoE3 :3w ALF vs. ApoE3 :7w TRF	1.61	1.814	-0.2048	0.6091	6	3	0.3362	43
ApoE3 :3w ALF vs. ApoE4 :3w ALF	1.61	2.65	-1.041	0.556	6	4	1.872	43
ApoE3 :3w ALF vs. ApoE4 :3w TRF	1.61	1.82	-0.2107	0.6091	6	3	0.3459	43
ApoE3 :3w ALF vs. ApoE4 :7w ALF	1.61	3.272	-1.662	0.5216	6	5	3.186	43
ApoE3 :3w ALF vs. ApoE4 :7w TRF	1.61	2.606	-0.9959	0.5216	6	5	1.909	43
ApoE3 :3w TRF vs. ApoE3 :7w ALF	1.355	2.873	-1.519	0.6579	3	4	2.308	43
ApoE3 :3w TRF vs. ApoE3 :7w TRF	1.355	1.814	-0.46	0.7033	3	3	0.654	43
ApoE3 :3w TRF vs. ApoE4 :3w ALF	1.355	2.65	-1.296	0.6579	3	4	1.97	43
ApoE3 :3w TRF vs. ApoE4 :3w TRF	1.355	1.82	-0.4659	0.7033	3	3	0.6624	43
ApoE3 :3w TRF vs. ApoE4 :7w ALF	1.355	3.272	-1.917	0.6291	3	5	3.047	43
ApoE3 :3w TRF vs. ApoE4 :7w TRF	1.355	2.606	-1.251	0.6291	3	5	1.989	43
ApoE3 :7w ALF vs. ApoE3 :7w TRF	2.873	1.814	1.059	0.6579	4	3	1.609	43
ApoE3 :7w ALF vs. ApoE4 :3w ALF	2.873	2.65	0.2228	0.6091	4	4	0.3657	43
ApoE3 :7w ALF vs. ApoE4 :3w TRF	2.873	1.82	1.053	0.6579	4	3	1.6	43
ApoE3 :7w ALF vs. ApoE4 :7w ALF	2.873	3.272	-0.3985	0.5779	4	5	0.6896	43
ApoE3 :7w ALF vs. ApoE4 :7w TRF	2.873	2.606	0.2676	0.5779	4	5	0.463	43
ApoE3 :7w TRF vs. ApoE4 :3w ALF	1.814	2.65	-0.8359	0.6579	3	4	1.271	43
ApoE3 :7w TRF vs. ApoE4 :3w TRF	1.814	1.82	-0.005875	0.7033	3	3	0.008353	43
ApoE3 :7w TRF vs. ApoE4 :7w ALF	1.814	3.272	-1.457	0.6291	3	5	2.316	43
ApoE3 :7w TRF vs. ApoE4 :7w TRF	1.814	2.606	-0.7911	0.6291	3	5	1.258	43
ApoE4 :3w ALF vs. ApoE4 :3w TRF	2.65	1.82	0.83	0.6579	4	3	1.262	43
ApoE4 :3w ALF vs. ApoE4 :7w ALF	2.65	3.272	-0.6212	0.5779	4	5	1.075	43
ApoE4 :3w ALF vs. ApoE4 :7w TRF	2.65	2.606	0.04482	0.5779	4	5	0.07757	43
ApoE4 :3w TRF vs. ApoE4 :7w ALF	1.82	3.272	-1.451	0.6291	3	5	2.307	43
ApoE4 :3w TRF vs. ApoE4 :7w TRF	1.82	2.606	-0.7852	0.6291	3	5	1.248	43
ApoE4 :7w ALF vs. ApoE4 :7w TRF	3.272	2.606	0.666	0.5448	5	5	1.223	43

## Sheet: Desat2
Table Analyzed	ELAV-DESAT2_TRF
Three-way ANOVA	Ordinary
Alpha	0.05
Source of Variation	% of total variation	P value	P value summary	Significant?
Genotype	0.4016	0.9265	ns	No
Age	19.65	<0.0001	****	Yes
Diet	8.393	0.0033	**	Yes
Genotype x Age	2.087	0.5002	ns	No
Genotype x Diet	6.293	0.0793	ns	No
Age x Diet	12.79	0.0004	***	Yes
Genotype x Age x Diet	3.59	0.2623	ns	No
ANOVA table	SS (Type III)	DF	MS	F (DFn, DFd)	P value
Genotype	1.699	3	0.5664	F (3, 44) = 0.1540	P=0.9265
Age	83.13	1	83.13	F (1, 44) = 22.61	P<0.0001
Diet	35.51	1	35.51	F (1, 44) = 9.657	P=0.0033
Genotype x Age	8.832	3	2.944	F (3, 44) = 0.8006	P=0.5002
Genotype x Diet	26.63	3	8.876	F (3, 44) = 2.414	P=0.0793
Age x Diet	54.13	1	54.13	F (1, 44) = 14.72	P=0.0004
Genotype x Age x Diet	15.19	3	5.063	F (3, 44) = 1.377	P=0.2623
Residual	161.8	44	3.678
Compare each cell mean with every other cell mean
Number of families	1
Number of comparisons per family	120
Alpha	0.05
Uncorrected Fisher's LSD	Mean Diff.	95.00% CI of diff.	Below threshold?	Summary	Individual P Value
ELAV/+:3w ALF vs. ELAV/+:3w TRF	-2.804	-5.537 to -0.07090	Yes	*	0.0446
ELAV/+:3w ALF vs. ELAV/+:7w ALF	-4.111	-6.451 to -1.771	Yes	***	0.001
ELAV/+:3w ALF vs. ELAV/+:7w TRF	-2.15	-4.883 to 0.5827	No	ns	0.12
ELAV/+:3w ALF vs. ApoE2 :3w ALF	-0.6377	-3.132 to 1.857	No	ns	0.609
ELAV/+:3w ALF vs. ApoE2 :3w TRF	-0.6806	-3.836 to 2.475	No	ns	0.6659
ELAV/+:3w ALF vs. ApoE2 :7w ALF	-6.813	-9.546 to -4.080	Yes	****	<0.0001
ELAV/+:3w ALF vs. ApoE2 :7w TRF	1.084	-3.090 to 5.259	No	ns	0.6033
ELAV/+:3w ALF vs. ApoE3 :3w ALF	-0.1024	-2.334 to 2.129	No	ns	0.9267
ELAV/+:3w ALF vs. ApoE3 :3w TRF	0.1382	-2.595 to 2.871	No	ns	0.9193
ELAV/+:3w ALF vs. ApoE3 :7w ALF	-4.971	-7.466 to -2.476	Yes	***	0.0002
ELAV/+:3w ALF vs. ApoE3 :7w TRF	-2.658	-5.391 to 0.07459	No	ns	0.0563
ELAV/+:3w ALF vs. ApoE4 :3w ALF	-1.17	-3.665 to 1.324	No	ns	0.3496
ELAV/+:3w ALF vs. ApoE4 :3w TRF	-0.1559	-2.889 to 2.577	No	ns	0.909
ELAV/+:3w ALF vs. ApoE4 :7w ALF	-4.77	-7.110 to -2.430	Yes	***	0.0002
ELAV/+:3w ALF vs. ApoE4 :7w TRF	-1.781	-4.122 to 0.5589	No	ns	0.1322
ELAV/+:3w TRF vs. ELAV/+:7w ALF	-1.307	-4.130 to 1.515	No	ns	0.3557
ELAV/+:3w TRF vs. ELAV/+:7w TRF	0.6536	-2.502 to 3.809	No	ns	0.6784
ELAV/+:3w TRF vs. ApoE2 :3w ALF	2.166	-0.7858 to 5.118	No	ns	0.1463
ELAV/+:3w TRF vs. ApoE2 :3w TRF	2.123	-1.405 to 5.651	No	ns	0.2317
ELAV/+:3w TRF vs. ApoE2 :7w ALF	-4.009	-7.165 to -0.8536	Yes	*	0.014
ELAV/+:3w TRF vs. ApoE2 :7w TRF	3.888	-0.5749 to 8.351	No	ns	0.0861
ELAV/+:3w TRF vs. ApoE3 :3w ALF	2.701	-0.03147 to 5.434	No	ns	0.0526
ELAV/+:3w TRF vs. ApoE3 :3w TRF	2.942	-0.2137 to 6.098	No	ns	0.0669
ELAV/+:3w TRF vs. ApoE3 :7w ALF	-2.167	-5.119 to 0.7844	No	ns	0.146
ELAV/+:3w TRF vs. ApoE3 :7w TRF	0.1455	-3.010 to 3.301	No	ns	0.9264
ELAV/+:3w TRF vs. ApoE4 :3w ALF	1.633	-1.318 to 4.585	No	ns	0.2708
ELAV/+:3w TRF vs. ApoE4 :3w TRF	2.648	-0.5078 to 5.803	No	ns	0.0979
ELAV/+:3w TRF vs. ApoE4 :7w ALF	-1.966	-4.789 to 0.8564	No	ns	0.1674
ELAV/+:3w TRF vs. ApoE4 :7w TRF	1.022	-1.800 to 3.845	No	ns	0.4692
ELAV/+:7w ALF vs. ELAV/+:7w TRF	1.961	-0.8616 to 4.783	No	ns	0.1685
ELAV/+:7w ALF vs. ApoE2 :3w ALF	3.473	0.8807 to 6.066	Yes	**	0.0098
ELAV/+:7w ALF vs. ApoE2 :3w TRF	3.43	0.1968 to 6.664	Yes	*	0.0381
ELAV/+:7w ALF vs. ApoE2 :7w ALF	-2.702	-5.524 to 0.1205	No	ns	0.0602
ELAV/+:7w ALF vs. ApoE2 :7w TRF	5.195	0.9614 to 9.429	Yes	*	0.0173
ELAV/+:7w ALF vs. ApoE3 :3w ALF	4.009	1.668 to 6.349	Yes	**	0.0012
ELAV/+:7w ALF vs. ApoE3 :3w TRF	4.249	1.427 to 7.072	Yes	**	0.004
ELAV/+:7w ALF vs. ApoE3 :7w ALF	-0.8602	-3.453 to 1.732	No	ns	0.5072
ELAV/+:7w ALF vs. ApoE3 :7w TRF	1.453	-1.370 to 4.275	No	ns	0.3053
ELAV/+:7w ALF vs. ApoE4 :3w ALF	2.941	0.3480 to 5.533	Yes	*	0.0271
ELAV/+:7w ALF vs. ApoE4 :3w TRF	3.955	1.133 to 6.778	Yes	**	0.0071
ELAV/+:7w ALF vs. ApoE4 :7w ALF	-0.6589	-3.103 to 1.785	No	ns	0.5897
ELAV/+:7w ALF vs. ApoE4 :7w TRF	2.33	-0.1147 to 4.774	No	ns	0.0613
ELAV/+:7w TRF vs. ApoE2 :3w ALF	1.512	-1.439 to 4.464	No	ns	0.3074
ELAV/+:7w TRF vs. ApoE2 :3w TRF	1.47	-2.059 to 4.998	No	ns	0.4058
ELAV/+:7w TRF vs. ApoE2 :7w ALF	-4.663	-7.818 to -1.507	Yes	**	0.0047
ELAV/+:7w TRF vs. ApoE2 :7w TRF	3.234	-1.229 to 7.697	No	ns	0.1512
ELAV/+:7w TRF vs. ApoE3 :3w ALF	2.048	-0.6851 to 4.781	No	ns	0.1382
ELAV/+:7w TRF vs. ApoE3 :3w TRF	2.288	-0.8673 to 5.444	No	ns	0.151
ELAV/+:7w TRF vs. ApoE3 :7w ALF	-2.821	-5.773 to 0.1308	No	ns	0.0606
ELAV/+:7w TRF vs. ApoE3 :7w TRF	-0.5081	-3.664 to 2.647	No	ns	0.7471
ELAV/+:7w TRF vs. ApoE4 :3w ALF	0.9798	-1.972 to 3.932	No	ns	0.507
ELAV/+:7w TRF vs. ApoE4 :3w TRF	1.994	-1.161 to 5.150	No	ns	0.2095
ELAV/+:7w TRF vs. ApoE4 :7w ALF	-2.62	-5.442 to 0.2027	No	ns	0.0681
ELAV/+:7w TRF vs. ApoE4 :7w TRF	0.3688	-2.454 to 3.191	No	ns	0.7935
ApoE2 :3w ALF vs. ApoE2 :3w TRF	-0.04288	-3.390 to 3.304	No	ns	0.9795
ApoE2 :3w ALF vs. ApoE2 :7w ALF	-6.175	-9.127 to -3.223	Yes	***	0.0001
ApoE2 :3w ALF vs. ApoE2 :7w TRF	1.722	-2.599 to 6.043	No	ns	0.4262
ApoE2 :3w ALF vs. ApoE3 :3w ALF	0.5354	-1.959 to 3.030	No	ns	0.6675
ApoE2 :3w ALF vs. ApoE3 :3w TRF	0.7759	-2.176 to 3.728	No	ns	0.5989
ApoE2 :3w ALF vs. ApoE3 :7w ALF	-4.333	-7.066 to -1.601	Yes	**	0.0026
ApoE2 :3w ALF vs. ApoE3 :7w TRF	-2.021	-4.972 to 0.9313	No	ns	0.1747
ApoE2 :3w ALF vs. ApoE4 :3w ALF	-0.5326	-3.265 to 2.200	No	ns	0.6964
ApoE2 :3w ALF vs. ApoE4 :3w TRF	0.4818	-2.470 to 3.434	No	ns	0.7437
ApoE2 :3w ALF vs. ApoE4 :7w ALF	-4.132	-6.725 to -1.540	Yes	**	0.0025
ApoE2 :3w ALF vs. ApoE4 :7w TRF	-1.144	-3.736 to 1.449	No	ns	0.3788
ApoE2 :3w TRF vs. ApoE2 :7w ALF	-6.132	-9.660 to -2.604	Yes	**	0.0011
ApoE2 :3w TRF vs. ApoE2 :7w TRF	1.765	-2.969 to 6.498	No	ns	0.4564
ApoE2 :3w TRF vs. ApoE3 :3w ALF	0.5782	-2.577 to 3.734	No	ns	0.7137
ApoE2 :3w TRF vs. ApoE3 :3w TRF	0.8188	-2.709 to 4.347	No	ns	0.6423
ApoE2 :3w TRF vs. ApoE3 :7w ALF	-4.291	-7.638 to -0.9435	Yes	*	0.0132
ApoE2 :3w TRF vs. ApoE3 :7w TRF	-1.978	-5.506 to 1.550	No	ns	0.2647
ApoE2 :3w TRF vs. ApoE4 :3w ALF	-0.4897	-3.837 to 2.857	No	ns	0.7695
ApoE2 :3w TRF vs. ApoE4 :3w TRF	0.5247	-3.003 to 4.053	No	ns	0.7658
ApoE2 :3w TRF vs. ApoE4 :7w ALF	-4.089	-7.323 to -0.8557	Yes	*	0.0144
ApoE2 :3w TRF vs. ApoE4 :7w TRF	-1.101	-4.334 to 2.133	No	ns	0.4963
ApoE2 :7w ALF vs. ApoE2 :7w TRF	7.897	3.434 to 12.36	Yes	***	0.0009
ApoE2 :7w ALF vs. ApoE3 :3w ALF	6.711	3.978 to 9.443	Yes	****	<0.0001
ApoE2 :7w ALF vs. ApoE3 :3w TRF	6.951	3.796 to 10.11	Yes	****	<0.0001
ApoE2 :7w ALF vs. ApoE3 :7w ALF	1.842	-1.110 to 4.794	No	ns	0.2152
ApoE2 :7w ALF vs. ApoE3 :7w TRF	4.155	0.9991 to 7.310	Yes	*	0.011
ApoE2 :7w ALF vs. ApoE4 :3w ALF	5.643	2.691 to 8.594	Yes	***	0.0004
ApoE2 :7w ALF vs. ApoE4 :3w TRF	6.657	3.501 to 9.813	Yes	***	0.0001
ApoE2 :7w ALF vs. ApoE4 :7w ALF	2.043	-0.7794 to 4.866	No	ns	0.1517
ApoE2 :7w ALF vs. ApoE4 :7w TRF	5.032	2.209 to 7.854	Yes	***	0.0008
ApoE2 :7w TRF vs. ApoE3 :3w ALF	-1.186	-5.361 to 2.988	No	ns	0.5697
ApoE2 :7w TRF vs. ApoE3 :3w TRF	-0.9459	-5.409 to 3.517	No	ns	0.6713
ApoE2 :7w TRF vs. ApoE3 :7w ALF	-6.055	-10.38 to -1.734	Yes	**	0.0071
ApoE2 :7w TRF vs. ApoE3 :7w TRF	-3.742	-8.205 to 0.7204	No	ns	0.0981
ApoE2 :7w TRF vs. ApoE4 :3w ALF	-2.254	-6.576 to 2.067	No	ns	0.2988
ApoE2 :7w TRF vs. ApoE4 :3w TRF	-1.24	-5.703 to 3.223	No	ns	0.5783
ApoE2 :7w TRF vs. ApoE4 :7w ALF	-5.854	-10.09 to -1.620	Yes	**	0.0078
ApoE2 :7w TRF vs. ApoE4 :7w TRF	-2.865	-7.099 to 1.368	No	ns	0.1795
ApoE3 :3w ALF vs. ApoE3 :3w TRF	0.2406	-2.492 to 2.973	No	ns	0.86
ApoE3 :3w ALF vs. ApoE3 :7w ALF	-4.869	-7.364 to -2.374	Yes	***	0.0003
ApoE3 :3w ALF vs. ApoE3 :7w TRF	-2.556	-5.289 to 0.1770	No	ns	0.0661
ApoE3 :3w ALF vs. ApoE4 :3w ALF	-1.068	-3.563 to 1.427	No	ns	0.3929
ApoE3 :3w ALF vs. ApoE4 :3w TRF	-0.05356	-2.786 to 2.679	No	ns	0.9687
ApoE3 :3w ALF vs. ApoE4 :7w ALF	-4.668	-7.008 to -2.327	Yes	***	0.0002
ApoE3 :3w ALF vs. ApoE4 :7w TRF	-1.679	-4.019 to 0.6613	No	ns	0.1553
ApoE3 :3w TRF vs. ApoE3 :7w ALF	-5.109	-8.061 to -2.158	Yes	**	0.0011
ApoE3 :3w TRF vs. ApoE3 :7w TRF	-2.796	-5.952 to 0.3592	No	ns	0.081
ApoE3 :3w TRF vs. ApoE4 :3w ALF	-1.309	-4.260 to 1.643	No	ns	0.3765
ApoE3 :3w TRF vs. ApoE4 :3w TRF	-0.2941	-3.450 to 2.862	No	ns	0.8519
ApoE3 :3w TRF vs. ApoE4 :7w ALF	-4.908	-7.731 to -2.086	Yes	**	0.0011
ApoE3 :3w TRF vs. ApoE4 :7w TRF	-1.92	-4.742 to 0.9029	No	ns	0.1774
ApoE3 :7w ALF vs. ApoE3 :7w TRF	2.313	-0.6389 to 5.265	No	ns	0.1215
ApoE3 :7w ALF vs. ApoE4 :3w ALF	3.801	1.068 to 6.534	Yes	**	0.0075
ApoE3 :7w ALF vs. ApoE4 :3w TRF	4.815	1.863 to 7.767	Yes	**	0.002
ApoE3 :7w ALF vs. ApoE4 :7w ALF	0.2013	-2.391 to 2.794	No	ns	0.8764
ApoE3 :7w ALF vs. ApoE4 :7w TRF	3.19	0.5972 to 5.782	Yes	*	0.0171
ApoE3 :7w TRF vs. ApoE4 :3w ALF	1.488	-1.464 to 4.440	No	ns	0.3152
ApoE3 :7w TRF vs. ApoE4 :3w TRF	2.502	-0.6533 to 5.658	No	ns	0.1172
ApoE3 :7w TRF vs. ApoE4 :7w ALF	-2.112	-4.934 to 0.7109	No	ns	0.1388
ApoE3 :7w TRF vs. ApoE4 :7w TRF	0.8769	-1.946 to 3.699	No	ns	0.5345
ApoE4 :3w ALF vs. ApoE4 :3w TRF	1.014	-1.937 to 3.966	No	ns	0.4922
ApoE4 :3w ALF vs. ApoE4 :7w ALF	-3.6	-6.192 to -1.007	Yes	**	0.0076
ApoE4 :3w ALF vs. ApoE4 :7w TRF	-0.611	-3.204 to 1.982	No	ns	0.6372
ApoE4 :3w TRF vs. ApoE4 :7w ALF	-4.614	-7.436 to -1.791	Yes	**	0.002
ApoE4 :3w TRF vs. ApoE4 :7w TRF	-1.625	-4.448 to 1.197	No	ns	0.2521
ApoE4 :7w ALF vs. ApoE4 :7w TRF	2.989	0.5442 to 5.433	Yes	*	0.0177
Test details	Mean 1	Mean 2	Mean Diff.	SE of diff.	N1	N2	t	DF
ELAV/+:3w ALF vs. ELAV/+:3w TRF	1.084	3.888	-2.804	1.356	6	3	2.068	44
ELAV/+:3w ALF vs. ELAV/+:7w ALF	1.084	5.195	-4.111	1.161	6	5	3.54	44
ELAV/+:3w ALF vs. ELAV/+:7w TRF	1.084	3.234	-2.15	1.356	6	3	1.586	44
ELAV/+:3w ALF vs. ApoE2 :3w ALF	1.084	1.722	-0.6377	1.238	6	4	0.5152	44
ELAV/+:3w ALF vs. ApoE2 :3w TRF	1.084	1.765	-0.6806	1.566	6	2	0.4347	44
ELAV/+:3w ALF vs. ApoE2 :7w ALF	1.084	7.897	-6.813	1.356	6	3	5.024	44
ELAV/+:3w ALF vs. ApoE2 :7w TRF	1.084	0	1.084	2.071	6	1	0.5234	44
ELAV/+:3w ALF vs. ApoE3 :3w ALF	1.084	1.186	-0.1024	1.107	6	6	0.09246	44
ELAV/+:3w ALF vs. ApoE3 :3w TRF	1.084	0.9459	0.1382	1.356	6	3	0.1019	44
ELAV/+:3w ALF vs. ApoE3 :7w ALF	1.084	6.055	-4.971	1.238	6	4	4.016	44
ELAV/+:3w ALF vs. ApoE3 :7w TRF	1.084	3.742	-2.658	1.356	6	3	1.96	44
ELAV/+:3w ALF vs. ApoE4 :3w ALF	1.084	2.254	-1.17	1.238	6	4	0.9455	44
ELAV/+:3w ALF vs. ApoE4 :3w TRF	1.084	1.24	-0.1559	1.356	6	3	0.115	44
ELAV/+:3w ALF vs. ApoE4 :7w ALF	1.084	5.854	-4.77	1.161	6	5	4.108	44
ELAV/+:3w ALF vs. ApoE4 :7w TRF	1.084	2.865	-1.781	1.161	6	5	1.534	44
ELAV/+:3w TRF vs. ELAV/+:7w ALF	3.888	5.195	-1.307	1.4	3	5	0.9334	44
ELAV/+:3w TRF vs. ELAV/+:7w TRF	3.888	3.234	0.6536	1.566	3	3	0.4174	44
ELAV/+:3w TRF vs. ApoE2 :3w ALF	3.888	1.722	2.166	1.465	3	4	1.479	44
ELAV/+:3w TRF vs. ApoE2 :3w TRF	3.888	1.765	2.123	1.751	3	2	1.213	44
ELAV/+:3w TRF vs. ApoE2 :7w ALF	3.888	7.897	-4.009	1.566	3	3	2.561	44
ELAV/+:3w TRF vs. ApoE2 :7w TRF	3.888	0	3.888	2.214	3	1	1.756	44
ELAV/+:3w TRF vs. ApoE3 :3w ALF	3.888	1.186	2.701	1.356	3	6	1.992	44
ELAV/+:3w TRF vs. ApoE3 :3w TRF	3.888	0.9459	2.942	1.566	3	3	1.879	44
ELAV/+:3w TRF vs. ApoE3 :7w ALF	3.888	6.055	-2.167	1.465	3	4	1.48	44
ELAV/+:3w TRF vs. ApoE3 :7w TRF	3.888	3.742	0.1455	1.566	3	3	0.09292	44
ELAV/+:3w TRF vs. ApoE4 :3w ALF	3.888	2.254	1.633	1.465	3	4	1.115	44
ELAV/+:3w TRF vs. ApoE4 :3w TRF	3.888	1.24	2.648	1.566	3	3	1.691	44
ELAV/+:3w TRF vs. ApoE4 :7w ALF	3.888	5.854	-1.966	1.4	3	5	1.404	44
ELAV/+:3w TRF vs. ApoE4 :7w TRF	3.888	2.865	1.022	1.4	3	5	0.73	44
ELAV/+:7w ALF vs. ELAV/+:7w TRF	5.195	3.234	1.961	1.4	5	3	1.4	44
ELAV/+:7w ALF vs. ApoE2 :3w ALF	5.195	1.722	3.473	1.286	5	4	2.7	44
ELAV/+:7w ALF vs. ApoE2 :3w TRF	5.195	1.765	3.43	1.604	5	2	2.138	44
ELAV/+:7w ALF vs. ApoE2 :7w ALF	5.195	7.897	-2.702	1.4	5	3	1.929	44
ELAV/+:7w ALF vs. ApoE2 :7w TRF	5.195	0	5.195	2.101	5	1	2.473	44
ELAV/+:7w ALF vs. ApoE3 :3w ALF	5.195	1.186	4.009	1.161	5	6	3.452	44
ELAV/+:7w ALF vs. ApoE3 :3w TRF	5.195	0.9459	4.249	1.4	5	3	3.034	44
ELAV/+:7w ALF vs. ApoE3 :7w ALF	5.195	6.055	-0.8602	1.286	5	4	0.6687	44
ELAV/+:7w ALF vs. ApoE3 :7w TRF	5.195	3.742	1.453	1.4	5	3	1.037	44
ELAV/+:7w ALF vs. ApoE4 :3w ALF	5.195	2.254	2.941	1.286	5	4	2.286	44
ELAV/+:7w ALF vs. ApoE4 :3w TRF	5.195	1.24	3.955	1.4	5	3	2.824	44
ELAV/+:7w ALF vs. ApoE4 :7w ALF	5.195	5.854	-0.6589	1.213	5	5	0.5432	44
ELAV/+:7w ALF vs. ApoE4 :7w TRF	5.195	2.865	2.33	1.213	5	5	1.921	44
ELAV/+:7w TRF vs. ApoE2 :3w ALF	3.234	1.722	1.512	1.465	3	4	1.033	44
ELAV/+:7w TRF vs. ApoE2 :3w TRF	3.234	1.765	1.47	1.751	3	2	0.8394	44
ELAV/+:7w TRF vs. ApoE2 :7w ALF	3.234	7.897	-4.663	1.566	3	3	2.978	44
ELAV/+:7w TRF vs. ApoE2 :7w TRF	3.234	0	3.234	2.214	3	1	1.461	44
ELAV/+:7w TRF vs. ApoE3 :3w ALF	3.234	1.186	2.048	1.356	3	6	1.51	44
ELAV/+:7w TRF vs. ApoE3 :3w TRF	3.234	0.9459	2.288	1.566	3	3	1.461	44
ELAV/+:7w TRF vs. ApoE3 :7w ALF	3.234	6.055	-2.821	1.465	3	4	1.926	44
ELAV/+:7w TRF vs. ApoE3 :7w TRF	3.234	3.742	-0.5081	1.566	3	3	0.3245	44
ELAV/+:7w TRF vs. ApoE4 :3w ALF	3.234	2.254	0.9798	1.465	3	4	0.6689	44
ELAV/+:7w TRF vs. ApoE4 :3w TRF	3.234	1.24	1.994	1.566	3	3	1.274	44
ELAV/+:7w TRF vs. ApoE4 :7w ALF	3.234	5.854	-2.62	1.4	3	5	1.871	44
ELAV/+:7w TRF vs. ApoE4 :7w TRF	3.234	2.865	0.3688	1.4	3	5	0.2633	44
ApoE2 :3w ALF vs. ApoE2 :3w TRF	1.722	1.765	-0.04288	1.661	4	2	0.02582	44
ApoE2 :3w ALF vs. ApoE2 :7w ALF	1.722	7.897	-6.175	1.465	4	3	4.216	44
ApoE2 :3w ALF vs. ApoE2 :7w TRF	1.722	0	1.722	2.144	4	1	0.8031	44
ApoE2 :3w ALF vs. ApoE3 :3w ALF	1.722	1.186	0.5354	1.238	4	6	0.4325	44
ApoE2 :3w ALF vs. ApoE3 :3w TRF	1.722	0.9459	0.7759	1.465	4	3	0.5298	44
ApoE2 :3w ALF vs. ApoE3 :7w ALF	1.722	6.055	-4.333	1.356	4	4	3.196	44
ApoE2 :3w ALF vs. ApoE3 :7w TRF	1.722	3.742	-2.021	1.465	4	3	1.38	44
ApoE2 :3w ALF vs. ApoE4 :3w ALF	1.722	2.254	-0.5326	1.356	4	4	0.3928	44
ApoE2 :3w ALF vs. ApoE4 :3w TRF	1.722	1.24	0.4818	1.465	4	3	0.329	44
ApoE2 :3w ALF vs. ApoE4 :7w ALF	1.722	5.854	-4.132	1.286	4	5	3.212	44
ApoE2 :3w ALF vs. ApoE4 :7w TRF	1.722	2.865	-1.144	1.286	4	5	0.889	44
ApoE2 :3w TRF vs. ApoE2 :7w ALF	1.765	7.897	-6.132	1.751	2	3	3.503	44
ApoE2 :3w TRF vs. ApoE2 :7w TRF	1.765	0	1.765	2.349	2	1	0.7514	44
ApoE2 :3w TRF vs. ApoE3 :3w ALF	1.765	1.186	0.5782	1.566	2	6	0.3693	44
ApoE2 :3w TRF vs. ApoE3 :3w TRF	1.765	0.9459	0.8188	1.751	2	3	0.4677	44
ApoE2 :3w TRF vs. ApoE3 :7w ALF	1.765	6.055	-4.291	1.661	2	4	2.583	44
ApoE2 :3w TRF vs. ApoE3 :7w TRF	1.765	3.742	-1.978	1.751	2	3	1.13	44
ApoE2 :3w TRF vs. ApoE4 :3w ALF	1.765	2.254	-0.4897	1.661	2	4	0.2949	44
ApoE2 :3w TRF vs. ApoE4 :3w TRF	1.765	1.24	0.5247	1.751	2	3	0.2997	44
ApoE2 :3w TRF vs. ApoE4 :7w ALF	1.765	5.854	-4.089	1.604	2	5	2.549	44
ApoE2 :3w TRF vs. ApoE4 :7w TRF	1.765	2.865	-1.101	1.604	2	5	0.6861	44
ApoE2 :7w ALF vs. ApoE2 :7w TRF	7.897	0	7.897	2.214	3	1	3.566	44
ApoE2 :7w ALF vs. ApoE3 :3w ALF	7.897	1.186	6.711	1.356	3	6	4.949	44
ApoE2 :7w ALF vs. ApoE3 :3w TRF	7.897	0.9459	6.951	1.566	3	3	4.439	44
ApoE2 :7w ALF vs. ApoE3 :7w ALF	7.897	6.055	1.842	1.465	3	4	1.257	44
ApoE2 :7w ALF vs. ApoE3 :7w TRF	7.897	3.742	4.155	1.566	3	3	2.653	44
ApoE2 :7w ALF vs. ApoE4 :3w ALF	7.897	2.254	5.643	1.465	3	4	3.853	44
ApoE2 :7w ALF vs. ApoE4 :3w TRF	7.897	1.24	6.657	1.566	3	3	4.252	44
ApoE2 :7w ALF vs. ApoE4 :7w ALF	7.897	5.854	2.043	1.4	3	5	1.459	44
ApoE2 :7w ALF vs. ApoE4 :7w TRF	7.897	2.865	5.032	1.4	3	5	3.593	44
ApoE2 :7w TRF vs. ApoE3 :3w ALF	0	1.186	-1.186	2.071	1	6	0.5728	44
ApoE2 :7w TRF vs. ApoE3 :3w TRF	0	0.9459	-0.9459	2.214	1	3	0.4272	44
ApoE2 :7w TRF vs. ApoE3 :7w ALF	0	6.055	-6.055	2.144	1	4	2.824	44
ApoE2 :7w TRF vs. ApoE3 :7w TRF	0	3.742	-3.742	2.214	1	3	1.69	44
ApoE2 :7w TRF vs. ApoE4 :3w ALF	0	2.254	-2.254	2.144	1	4	1.052	44
ApoE2 :7w TRF vs. ApoE4 :3w TRF	0	1.24	-1.24	2.214	1	3	0.56	44
ApoE2 :7w TRF vs. ApoE4 :7w ALF	0	5.854	-5.854	2.101	1	5	2.787	44
ApoE2 :7w TRF vs. ApoE4 :7w TRF	0	2.865	-2.865	2.101	1	5	1.364	44
ApoE3 :3w ALF vs. ApoE3 :3w TRF	1.186	0.9459	0.2406	1.356	6	3	0.1774	44
ApoE3 :3w ALF vs. ApoE3 :7w ALF	1.186	6.055	-4.869	1.238	6	4	3.933	44
ApoE3 :3w ALF vs. ApoE3 :7w TRF	1.186	3.742	-2.556	1.356	6	3	1.885	44
ApoE3 :3w ALF vs. ApoE4 :3w ALF	1.186	2.254	-1.068	1.238	6	4	0.8628	44
ApoE3 :3w ALF vs. ApoE4 :3w TRF	1.186	1.24	-0.05356	1.356	6	3	0.0395	44
ApoE3 :3w ALF vs. ApoE4 :7w ALF	1.186	5.854	-4.668	1.161	6	5	4.019	44
ApoE3 :3w ALF vs. ApoE4 :7w TRF	1.186	2.865	-1.679	1.161	6	5	1.446	44
ApoE3 :3w TRF vs. ApoE3 :7w ALF	0.9459	6.055	-5.109	1.465	3	4	3.488	44
ApoE3 :3w TRF vs. ApoE3 :7w TRF	0.9459	3.742	-2.796	1.566	3	3	1.786	44
ApoE3 :3w TRF vs. ApoE4 :3w ALF	0.9459	2.254	-1.309	1.465	3	4	0.8934	44
ApoE3 :3w TRF vs. ApoE4 :3w TRF	0.9459	1.24	-0.2941	1.566	3	3	0.1879	44
ApoE3 :3w TRF vs. ApoE4 :7w ALF	0.9459	5.854	-4.908	1.4	3	5	3.505	44
ApoE3 :3w TRF vs. ApoE4 :7w TRF	0.9459	2.865	-1.92	1.4	3	5	1.371	44
ApoE3 :7w ALF vs. ApoE3 :7w TRF	6.055	3.742	2.313	1.465	4	3	1.579	44
ApoE3 :7w ALF vs. ApoE4 :3w ALF	6.055	2.254	3.801	1.356	4	4	2.803	44
ApoE3 :7w ALF vs. ApoE4 :3w TRF	6.055	1.24	4.815	1.465	4	3	3.288	44
ApoE3 :7w ALF vs. ApoE4 :7w ALF	6.055	5.854	0.2013	1.286	4	5	0.1565	44
ApoE3 :7w ALF vs. ApoE4 :7w TRF	6.055	2.865	3.19	1.286	4	5	2.48	44
ApoE3 :7w TRF vs. ApoE4 :3w ALF	3.742	2.254	1.488	1.465	3	4	1.016	44
ApoE3 :7w TRF vs. ApoE4 :3w TRF	3.742	1.24	2.502	1.566	3	3	1.598	44
ApoE3 :7w TRF vs. ApoE4 :7w ALF	3.742	5.854	-2.112	1.4	3	5	1.508	44
ApoE3 :7w TRF vs. ApoE4 :7w TRF	3.742	2.865	0.8769	1.4	3	5	0.6261	44
ApoE4 :3w ALF vs. ApoE4 :3w TRF	2.254	1.24	1.014	1.465	4	3	0.6926	44
ApoE4 :3w ALF vs. ApoE4 :7w ALF	2.254	5.854	-3.6	1.286	4	5	2.798	44
ApoE4 :3w ALF vs. ApoE4 :7w TRF	2.254	2.865	-0.611	1.286	4	5	0.475	44
ApoE4 :3w TRF vs. ApoE4 :7w ALF	1.24	5.854	-4.614	1.4	3	5	3.295	44
ApoE4 :3w TRF vs. ApoE4 :7w TRF	1.24	2.865	-1.625	1.4	3	5	1.161	44
ApoE4 :7w ALF vs. ApoE4 :7w TRF	5.854	2.865	2.989	1.213	5	5	2.464	44

## Sheet: Abca
Table Analyzed	ELAV-ABCA_TRF
Three-way ANOVA	Ordinary
Alpha	0.05
Source of Variation	% of total variation	P value	P value summary	Significant?
Genotype	25.31	0.0006	***	Yes
Age	6.745	0.0195	*	Yes
Diet	6.771	0.0193	*	Yes
Genotype x Age	2.525	0.529	ns	No
Genotype x Diet	2.956	0.4612	ns	No
Age x Diet	18.83	0.0003	***	Yes
Genotype x Age x Diet	6.403	0.1476	ns	No
ANOVA table	SS (Type III)	DF	MS	F (DFn, DFd)	P value
Genotype	9.216	3	3.072	F (3, 33) = 7.539	P=0.0006
Age	2.456	1	2.456	F (1, 33) = 6.028	P=0.0195
Diet	2.466	1	2.466	F (1, 33) = 6.051	P=0.0193
Genotype x Age	0.9194	3	0.3065	F (3, 33) = 0.7521	P=0.5290
Genotype x Diet	1.076	3	0.3588	F (3, 33) = 0.8804	P=0.4612
Age x Diet	6.856	1	6.856	F (1, 33) = 16.83	P=0.0003
Genotype x Age x Diet	2.332	3	0.7772	F (3, 33) = 1.907	P=0.1476
Residual	13.45	33	0.4075
Compare each cell mean with every other cell mean
Number of families	1
Number of comparisons per family	120
Alpha	0.05
Uncorrected Fisher's LSD	Mean Diff.	95.00% CI of diff.	Below threshold?	Summary	Individual P Value
ELAV/+:3w ALF vs. ELAV/+:3w TRF	-0.9772	-1.969 to 0.01476	No	ns	0.0533
ELAV/+:3w ALF vs. ELAV/+:7w ALF	-1.941	-3.002 to -0.8810	Yes	***	0.0007
ELAV/+:3w ALF vs. ELAV/+:7w TRF	-0.7022	-1.763 to 0.3582	No	ns	0.1871
ELAV/+:3w ALF vs. ApoE2 :3w ALF	-0.2375	-1.298 to 0.8229	No	ns	0.6517
ELAV/+:3w ALF vs. ApoE2 :3w TRF	-0.5231	-1.584 to 0.5373	No	ns	0.3228
ELAV/+:3w ALF vs. ApoE2 :7w ALF	-1.566	-3.066 to -0.06636	Yes	*	0.0412
ELAV/+:3w ALF vs. ApoE2 :7w TRF	1.004	-0.4958 to 2.503	No	ns	0.1825
ELAV/+:3w ALF vs. ApoE3 :3w ALF	-0.221	-1.281 to 0.8394	No	ns	0.6743
ELAV/+:3w ALF vs. ApoE3 :3w TRF	-0.4651	-1.457 to 0.5268	No	ns	0.347
ELAV/+:3w ALF vs. ApoE3 :7w ALF	-1.453	-2.639 to -0.2676	Yes	*	0.0178
ELAV/+:3w ALF vs. ApoE3 :7w TRF	-0.5702	-1.631 to 0.4902	No	ns	0.2819
ELAV/+:3w ALF vs. ApoE4 :3w ALF	-1.387	-2.378 to -0.3946	Yes	**	0.0076
ELAV/+:3w ALF vs. ApoE4 :3w TRF	-1.202	-2.194 to -0.2101	Yes	*	0.0191
ELAV/+:3w ALF vs. ApoE4 :7w ALF	-2.165	-3.226 to -1.105	Yes	***	0.0002
ELAV/+:3w ALF vs. ApoE4 :7w TRF	-1.573	-2.521 to -0.6242	Yes	**	0.0019
ELAV/+:3w TRF vs. ELAV/+:7w ALF	-0.9643	-1.956 to 0.02764	No	ns	0.0563
ELAV/+:3w TRF vs. ELAV/+:7w TRF	0.2749	-0.7170 to 1.267	No	ns	0.5766
ELAV/+:3w TRF vs. ApoE2 :3w ALF	0.7397	-0.2522 to 1.732	No	ns	0.1387
ELAV/+:3w TRF vs. ApoE2 :3w TRF	0.454	-0.5379 to 1.446	No	ns	0.3585
ELAV/+:3w TRF vs. ApoE2 :7w ALF	-0.5888	-2.041 to 0.8632	No	ns	0.4153
ELAV/+:3w TRF vs. ApoE2 :7w TRF	1.981	0.5289 to 3.433	Yes	**	0.009
ELAV/+:3w TRF vs. ApoE3 :3w ALF	0.7561	-0.2358 to 1.748	No	ns	0.1305
ELAV/+:3w TRF vs. ApoE3 :3w TRF	0.5121	-0.4063 to 1.430	No	ns	0.2648
ELAV/+:3w TRF vs. ApoE3 :7w ALF	-0.476	-1.601 to 0.6487	No	ns	0.3954
ELAV/+:3w TRF vs. ApoE3 :7w TRF	0.4069	-0.5850 to 1.399	No	ns	0.4099
ELAV/+:3w TRF vs. ApoE4 :3w ALF	-0.4094	-1.328 to 0.5089	No	ns	0.371
ELAV/+:3w TRF vs. ApoE4 :3w TRF	-0.2249	-1.143 to 0.6934	No	ns	0.6216
ELAV/+:3w TRF vs. ApoE4 :7w ALF	-1.188	-2.180 to -0.1961	Yes	*	0.0204
ELAV/+:3w TRF vs. ApoE4 :7w TRF	-0.5955	-1.467 to 0.2758	No	ns	0.1737
ELAV/+:7w ALF vs. ELAV/+:7w TRF	1.239	0.1788 to 2.300	Yes	*	0.0234
ELAV/+:7w ALF vs. ApoE2 :3w ALF	1.704	0.6436 to 2.764	Yes	**	0.0025
ELAV/+:7w ALF vs. ApoE2 :3w TRF	1.418	0.3579 to 2.479	Yes	*	0.0103
ELAV/+:7w ALF vs. ApoE2 :7w ALF	0.3754	-1.124 to 1.875	No	ns	0.6139
ELAV/+:7w ALF vs. ApoE2 :7w TRF	2.945	1.446 to 4.445	Yes	***	0.0003
ELAV/+:7w ALF vs. ApoE3 :3w ALF	1.72	0.6600 to 2.781	Yes	**	0.0023
ELAV/+:7w ALF vs. ApoE3 :3w TRF	1.476	0.4844 to 2.468	Yes	**	0.0048
ELAV/+:7w ALF vs. ApoE3 :7w ALF	0.4883	-0.6973 to 1.674	No	ns	0.4081
ELAV/+:7w ALF vs. ApoE3 :7w TRF	1.371	0.3108 to 2.432	Yes	*	0.0128
ELAV/+:7w ALF vs. ApoE4 :3w ALF	0.5549	-0.4370 to 1.547	No	ns	0.2633
ELAV/+:7w ALF vs. ApoE4 :3w TRF	0.7394	-0.2526 to 1.731	No	ns	0.1389
ELAV/+:7w ALF vs. ApoE4 :7w ALF	-0.2238	-1.284 to 0.8366	No	ns	0.6705
ELAV/+:7w ALF vs. ApoE4 :7w TRF	0.3688	-0.5796 to 1.317	No	ns	0.4345
ELAV/+:7w TRF vs. ApoE2 :3w ALF	0.4648	-0.5956 to 1.525	No	ns	0.379
ELAV/+:7w TRF vs. ApoE2 :3w TRF	0.1791	-0.8813 to 1.239	No	ns	0.7333
ELAV/+:7w TRF vs. ApoE2 :7w ALF	-0.8638	-2.363 to 0.6359	No	ns	0.2496
ELAV/+:7w TRF vs. ApoE2 :7w TRF	1.706	0.2064 to 3.206	Yes	*	0.027
ELAV/+:7w TRF vs. ApoE3 :3w ALF	0.4812	-0.5792 to 1.542	No	ns	0.3626
ELAV/+:7w TRF vs. ApoE3 :3w TRF	0.2371	-0.7548 to 1.229	No	ns	0.6299
ELAV/+:7w TRF vs. ApoE3 :7w ALF	-0.7509	-1.936 to 0.4346	No	ns	0.2065
ELAV/+:7w TRF vs. ApoE3 :7w TRF	0.132	-0.9284 to 1.192	No	ns	0.8016
ELAV/+:7w TRF vs. ApoE4 :3w ALF	-0.6843	-1.676 to 0.3076	No	ns	0.1698
ELAV/+:7w TRF vs. ApoE4 :3w TRF	-0.4998	-1.492 to 0.4921	No	ns	0.3127
ELAV/+:7w TRF vs. ApoE4 :7w ALF	-1.463	-2.523 to -0.4026	Yes	**	0.0083
ELAV/+:7w TRF vs. ApoE4 :7w TRF	-0.8704	-1.819 to 0.07806	No	ns	0.0708
ApoE2 :3w ALF vs. ApoE2 :3w TRF	-0.2857	-1.346 to 0.7747	No	ns	0.5873
ApoE2 :3w ALF vs. ApoE2 :7w ALF	-1.329	-2.828 to 0.1711	No	ns	0.0806
ApoE2 :3w ALF vs. ApoE2 :7w TRF	1.241	-0.2584 to 2.741	No	ns	0.1016
ApoE2 :3w ALF vs. ApoE3 :3w ALF	0.01645	-1.044 to 1.077	No	ns	0.975
ApoE2 :3w ALF vs. ApoE3 :3w TRF	-0.2276	-1.220 to 0.7643	No	ns	0.6436
ApoE2 :3w ALF vs. ApoE3 :7w ALF	-1.216	-2.401 to -0.03012	Yes	*	0.0448
ApoE2 :3w ALF vs. ApoE3 :7w TRF	-0.3327	-1.393 to 0.7277	No	ns	0.5276
ApoE2 :3w ALF vs. ApoE4 :3w ALF	-1.149	-2.141 to -0.1572	Yes	*	0.0245
ApoE2 :3w ALF vs. ApoE4 :3w TRF	-0.9646	-1.957 to 0.02732	No	ns	0.0563
ApoE2 :3w ALF vs. ApoE4 :7w ALF	-1.928	-2.988 to -0.8673	Yes	***	0.0008
ApoE2 :3w ALF vs. ApoE4 :7w TRF	-1.335	-2.284 to -0.3867	Yes	**	0.0072
ApoE2 :3w TRF vs. ApoE2 :7w ALF	-1.043	-2.543 to 0.4568	No	ns	0.1665
ApoE2 :3w TRF vs. ApoE2 :7w TRF	1.527	0.02730 to 3.027	Yes	*	0.0462
ApoE2 :3w TRF vs. ApoE3 :3w ALF	0.3021	-0.7583 to 1.363	No	ns	0.5661
ApoE2 :3w TRF vs. ApoE3 :3w TRF	0.05803	-0.9339 to 1.050	No	ns	0.906
ApoE2 :3w TRF vs. ApoE3 :7w ALF	-0.93	-2.116 to 0.2556	No	ns	0.12
ApoE2 :3w TRF vs. ApoE3 :7w TRF	-0.04708	-1.107 to 1.013	No	ns	0.9286
ApoE2 :3w TRF vs. ApoE4 :3w ALF	-0.8634	-1.855 to 0.1285	No	ns	0.0858
ApoE2 :3w TRF vs. ApoE4 :3w TRF	-0.6789	-1.671 to 0.3130	No	ns	0.1731
ApoE2 :3w TRF vs. ApoE4 :7w ALF	-1.642	-2.702 to -0.5817	Yes	**	0.0035
ApoE2 :3w TRF vs. ApoE4 :7w TRF	-1.049	-1.998 to -0.1010	Yes	*	0.0312
ApoE2 :7w ALF vs. ApoE2 :7w TRF	2.57	0.7331 to 4.406	Yes	**	0.0075
ApoE2 :7w ALF vs. ApoE3 :3w ALF	1.345	-0.1547 to 2.845	No	ns	0.0771
ApoE2 :7w ALF vs. ApoE3 :3w TRF	1.101	-0.3511 to 2.553	No	ns	0.1325
ApoE2 :7w ALF vs. ApoE3 :7w ALF	0.1129	-1.478 to 1.703	No	ns	0.8861
ApoE2 :7w ALF vs. ApoE3 :7w TRF	0.9958	-0.5039 to 2.495	No	ns	0.1859
ApoE2 :7w ALF vs. ApoE4 :3w ALF	0.1795	-1.273 to 1.631	No	ns	0.803
ApoE2 :7w ALF vs. ApoE4 :3w TRF	0.3639	-1.088 to 1.816	No	ns	0.6135
ApoE2 :7w ALF vs. ApoE4 :7w ALF	-0.5992	-2.099 to 0.9004	No	ns	0.4221
ApoE2 :7w ALF vs. ApoE4 :7w TRF	-0.006617	-1.429 to 1.416	No	ns	0.9925
ApoE2 :7w TRF vs. ApoE3 :3w ALF	-1.225	-2.724 to 0.2748	No	ns	0.106
ApoE2 :7w TRF vs. ApoE3 :3w TRF	-1.469	-2.921 to -0.01689	Yes	*	0.0475
ApoE2 :7w TRF vs. ApoE3 :7w ALF	-2.457	-4.048 to -0.8663	Yes	**	0.0035
ApoE2 :7w TRF vs. ApoE3 :7w TRF	-1.574	-3.074 to -0.07438	Yes	*	0.0402
ApoE2 :7w TRF vs. ApoE4 :3w ALF	-2.39	-3.842 to -0.9383	Yes	**	0.002
ApoE2 :7w TRF vs. ApoE4 :3w TRF	-2.206	-3.658 to -0.7538	Yes	**	0.004
ApoE2 :7w TRF vs. ApoE4 :7w ALF	-3.169	-4.669 to -1.669	Yes	***	0.0001
ApoE2 :7w TRF vs. ApoE4 :7w TRF	-2.576	-3.999 to -1.154	Yes	***	0.0008
ApoE3 :3w ALF vs. ApoE3 :3w TRF	-0.2441	-1.236 to 0.7478	No	ns	0.6199
ApoE3 :3w ALF vs. ApoE3 :7w ALF	-1.232	-2.418 to -0.04656	Yes	*	0.0421
ApoE3 :3w ALF vs. ApoE3 :7w TRF	-0.3492	-1.410 to 0.7112	No	ns	0.5075
ApoE3 :3w ALF vs. ApoE4 :3w ALF	-1.166	-2.157 to -0.1736	Yes	*	0.0227
ApoE3 :3w ALF vs. ApoE4 :3w TRF	-0.981	-1.973 to 0.01087	No	ns	0.0524
ApoE3 :3w ALF vs. ApoE4 :7w ALF	-1.944	-3.005 to -0.8838	Yes	***	0.0007
ApoE3 :3w ALF vs. ApoE4 :7w TRF	-1.352	-2.300 to -0.4031	Yes	**	0.0066
ApoE3 :3w TRF vs. ApoE3 :7w ALF	-0.988	-2.113 to 0.1367	No	ns	0.0831
ApoE3 :3w TRF vs. ApoE3 :7w TRF	-0.1051	-1.097 to 0.8868	No	ns	0.8306
ApoE3 :3w TRF vs. ApoE4 :3w ALF	-0.9214	-1.840 to -0.003110	Yes	*	0.0493
ApoE3 :3w TRF vs. ApoE4 :3w TRF	-0.737	-1.655 to 0.1814	No	ns	0.112
ApoE3 :3w TRF vs. ApoE4 :7w ALF	-1.7	-2.692 to -0.7082	Yes	**	0.0014
ApoE3 :3w TRF vs. ApoE4 :7w TRF	-1.108	-1.979 to -0.2363	Yes	*	0.0143
ApoE3 :7w ALF vs. ApoE3 :7w TRF	0.8829	-0.3026 to 2.069	No	ns	0.1392
ApoE3 :7w ALF vs. ApoE4 :3w ALF	0.0666	-1.058 to 1.191	No	ns	0.9048
ApoE3 :7w ALF vs. ApoE4 :3w TRF	0.2511	-0.8736 to 1.376	No	ns	0.6527
ApoE3 :7w ALF vs. ApoE4 :7w ALF	-0.7121	-1.898 to 0.4735	No	ns	0.2304
ApoE3 :7w ALF vs. ApoE4 :7w TRF	-0.1195	-1.206 to 0.9671	No	ns	0.8244
ApoE3 :7w TRF vs. ApoE4 :3w ALF	-0.8163	-1.808 to 0.1756	No	ns	0.1035
ApoE3 :7w TRF vs. ApoE4 :3w TRF	-0.6319	-1.624 to 0.3601	No	ns	0.204
ApoE3 :7w TRF vs. ApoE4 :7w ALF	-1.595	-2.655 to -0.5346	Yes	**	0.0044
ApoE3 :7w TRF vs. ApoE4 :7w TRF	-1.002	-1.951 to -0.05395	Yes	*	0.039
ApoE4 :3w ALF vs. ApoE4 :3w TRF	0.1845	-0.7339 to 1.103	No	ns	0.6854
ApoE4 :3w ALF vs. ApoE4 :7w ALF	-0.7787	-1.771 to 0.2133	No	ns	0.1198
ApoE4 :3w ALF vs. ApoE4 :7w TRF	-0.1861	-1.057 to 0.6851	No	ns	0.6667
ApoE4 :3w TRF vs. ApoE4 :7w ALF	-0.9631	-1.955 to 0.02878	No	ns	0.0566
ApoE4 :3w TRF vs. ApoE4 :7w TRF	-0.3706	-1.242 to 0.5007	No	ns	0.3931
ApoE4 :7w ALF vs. ApoE4 :7w TRF	0.5926	-0.3559 to 1.541	No	ns	0.2126
Test details	Mean 1	Mean 2	Mean Diff.	SE of diff.	N1	N2	t	DF
ELAV/+:3w ALF vs. ELAV/+:3w TRF	1.004	1.981	-0.9772	0.4875	3	4	2.004	33
ELAV/+:3w ALF vs. ELAV/+:7w ALF	1.004	2.945	-1.941	0.5212	3	3	3.725	33
ELAV/+:3w ALF vs. ELAV/+:7w TRF	1.004	1.706	-0.7022	0.5212	3	3	1.347	33
ELAV/+:3w ALF vs. ApoE2 :3w ALF	1.004	1.241	-0.2375	0.5212	3	3	0.4556	33
ELAV/+:3w ALF vs. ApoE2 :3w TRF	1.004	1.527	-0.5231	0.5212	3	3	1.004	33
ELAV/+:3w ALF vs. ApoE2 :7w ALF	1.004	2.57	-1.566	0.7371	3	1	2.125	33
ELAV/+:3w ALF vs. ApoE2 :7w TRF	1.004	0	1.004	0.7371	3	1	1.362	33
ELAV/+:3w ALF vs. ApoE3 :3w ALF	1.004	1.225	-0.221	0.5212	3	3	0.424	33
ELAV/+:3w ALF vs. ApoE3 :3w TRF	1.004	1.469	-0.4651	0.4875	3	4	0.954	33
ELAV/+:3w ALF vs. ApoE3 :7w ALF	1.004	2.457	-1.453	0.5827	3	2	2.494	33
ELAV/+:3w ALF vs. ApoE3 :7w TRF	1.004	1.574	-0.5702	0.5212	3	3	1.094	33
ELAV/+:3w ALF vs. ApoE4 :3w ALF	1.004	2.39	-1.387	0.4875	3	4	2.844	33
ELAV/+:3w ALF vs. ApoE4 :3w TRF	1.004	2.206	-1.202	0.4875	3	4	2.466	33
ELAV/+:3w ALF vs. ApoE4 :7w ALF	1.004	3.169	-2.165	0.5212	3	3	4.154	33
ELAV/+:3w ALF vs. ApoE4 :7w TRF	1.004	2.576	-1.573	0.4662	3	5	3.373	33
ELAV/+:3w TRF vs. ELAV/+:7w ALF	1.981	2.945	-0.9643	0.4875	4	3	1.978	33
ELAV/+:3w TRF vs. ELAV/+:7w TRF	1.981	1.706	0.2749	0.4875	4	3	0.5639	33
ELAV/+:3w TRF vs. ApoE2 :3w ALF	1.981	1.241	0.7397	0.4875	4	3	1.517	33
ELAV/+:3w TRF vs. ApoE2 :3w TRF	1.981	1.527	0.454	0.4875	4	3	0.9313	33
ELAV/+:3w TRF vs. ApoE2 :7w ALF	1.981	2.57	-0.5888	0.7137	4	1	0.8251	33
ELAV/+:3w TRF vs. ApoE2 :7w TRF	1.981	0	1.981	0.7137	4	1	2.776	33
ELAV/+:3w TRF vs. ApoE3 :3w ALF	1.981	1.225	0.7561	0.4875	4	3	1.551	33
ELAV/+:3w TRF vs. ApoE3 :3w TRF	1.981	1.469	0.5121	0.4514	4	4	1.134	33
ELAV/+:3w TRF vs. ApoE3 :7w ALF	1.981	2.457	-0.476	0.5528	4	2	0.861	33
ELAV/+:3w TRF vs. ApoE3 :7w TRF	1.981	1.574	0.4069	0.4875	4	3	0.8347	33
ELAV/+:3w TRF vs. ApoE4 :3w ALF	1.981	2.39	-0.4094	0.4514	4	4	0.907	33
ELAV/+:3w TRF vs. ApoE4 :3w TRF	1.981	2.206	-0.2249	0.4514	4	4	0.4983	33
ELAV/+:3w TRF vs. ApoE4 :7w ALF	1.981	3.169	-1.188	0.4875	4	3	2.437	33
ELAV/+:3w TRF vs. ApoE4 :7w TRF	1.981	2.576	-0.5955	0.4282	4	5	1.391	33
ELAV/+:7w ALF vs. ELAV/+:7w TRF	2.945	1.706	1.239	0.5212	3	3	2.378	33
ELAV/+:7w ALF vs. ApoE2 :3w ALF	2.945	1.241	1.704	0.5212	3	3	3.269	33
ELAV/+:7w ALF vs. ApoE2 :3w TRF	2.945	1.527	1.418	0.5212	3	3	2.721	33
ELAV/+:7w ALF vs. ApoE2 :7w ALF	2.945	2.57	0.3754	0.7371	3	1	0.5093	33
ELAV/+:7w ALF vs. ApoE2 :7w TRF	2.945	0	2.945	0.7371	3	1	3.996	33
ELAV/+:7w ALF vs. ApoE3 :3w ALF	2.945	1.225	1.72	0.5212	3	3	3.301	33
ELAV/+:7w ALF vs. ApoE3 :3w TRF	2.945	1.469	1.476	0.4875	3	4	3.028	33
ELAV/+:7w ALF vs. ApoE3 :7w ALF	2.945	2.457	0.4883	0.5827	3	2	0.8379	33
ELAV/+:7w ALF vs. ApoE3 :7w TRF	2.945	1.574	1.371	0.5212	3	3	2.631	33
ELAV/+:7w ALF vs. ApoE4 :3w ALF	2.945	2.39	0.5549	0.4875	3	4	1.138	33
ELAV/+:7w ALF vs. ApoE4 :3w TRF	2.945	2.206	0.7394	0.4875	3	4	1.517	33
ELAV/+:7w ALF vs. ApoE4 :7w ALF	2.945	3.169	-0.2238	0.5212	3	3	0.4293	33
ELAV/+:7w ALF vs. ApoE4 :7w TRF	2.945	2.576	0.3688	0.4662	3	5	0.7911	33
ELAV/+:7w TRF vs. ApoE2 :3w ALF	1.706	1.241	0.4648	0.5212	3	3	0.8917	33
ELAV/+:7w TRF vs. ApoE2 :3w TRF	1.706	1.527	0.1791	0.5212	3	3	0.3436	33
ELAV/+:7w TRF vs. ApoE2 :7w ALF	1.706	2.57	-0.8638	0.7371	3	1	1.172	33
ELAV/+:7w TRF vs. ApoE2 :7w TRF	1.706	0	1.706	0.7371	3	1	2.315	33
ELAV/+:7w TRF vs. ApoE3 :3w ALF	1.706	1.225	0.4812	0.5212	3	3	0.9232	33
ELAV/+:7w TRF vs. ApoE3 :3w TRF	1.706	1.469	0.2371	0.4875	3	4	0.4864	33
ELAV/+:7w TRF vs. ApoE3 :7w ALF	1.706	2.457	-0.7509	0.5827	3	2	1.289	33
ELAV/+:7w TRF vs. ApoE3 :7w TRF	1.706	1.574	0.132	0.5212	3	3	0.2533	33
ELAV/+:7w TRF vs. ApoE4 :3w ALF	1.706	2.39	-0.6843	0.4875	3	4	1.404	33
ELAV/+:7w TRF vs. ApoE4 :3w TRF	1.706	2.206	-0.4998	0.4875	3	4	1.025	33
ELAV/+:7w TRF vs. ApoE4 :7w ALF	1.706	3.169	-1.463	0.5212	3	3	2.807	33
ELAV/+:7w TRF vs. ApoE4 :7w TRF	1.706	2.576	-0.8704	0.4662	3	5	1.867	33
ApoE2 :3w ALF vs. ApoE2 :3w TRF	1.241	1.527	-0.2857	0.5212	3	3	0.5481	33
ApoE2 :3w ALF vs. ApoE2 :7w ALF	1.241	2.57	-1.329	0.7371	3	1	1.802	33
ApoE2 :3w ALF vs. ApoE2 :7w TRF	1.241	0	1.241	0.7371	3	1	1.684	33
ApoE2 :3w ALF vs. ApoE3 :3w ALF	1.241	1.225	0.01645	0.5212	3	3	0.03155	33
ApoE2 :3w ALF vs. ApoE3 :3w TRF	1.241	1.469	-0.2276	0.4875	3	4	0.4669	33
ApoE2 :3w ALF vs. ApoE3 :7w ALF	1.241	2.457	-1.216	0.5827	3	2	2.086	33
ApoE2 :3w ALF vs. ApoE3 :7w TRF	1.241	1.574	-0.3327	0.5212	3	3	0.6384	33
ApoE2 :3w ALF vs. ApoE4 :3w ALF	1.241	2.39	-1.149	0.4875	3	4	2.357	33
ApoE2 :3w ALF vs. ApoE4 :3w TRF	1.241	2.206	-0.9646	0.4875	3	4	1.978	33
ApoE2 :3w ALF vs. ApoE4 :7w ALF	1.241	3.169	-1.928	0.5212	3	3	3.699	33
ApoE2 :3w ALF vs. ApoE4 :7w TRF	1.241	2.576	-1.335	0.4662	3	5	2.864	33
ApoE2 :3w TRF vs. ApoE2 :7w ALF	1.527	2.57	-1.043	0.7371	3	1	1.415	33
ApoE2 :3w TRF vs. ApoE2 :7w TRF	1.527	0	1.527	0.7371	3	1	2.072	33
ApoE2 :3w TRF vs. ApoE3 :3w ALF	1.527	1.225	0.3021	0.5212	3	3	0.5796	33
ApoE2 :3w TRF vs. ApoE3 :3w TRF	1.527	1.469	0.05803	0.4875	3	4	0.119	33
ApoE2 :3w TRF vs. ApoE3 :7w ALF	1.527	2.457	-0.93	0.5827	3	2	1.596	33
ApoE2 :3w TRF vs. ApoE3 :7w TRF	1.527	1.574	-0.04708	0.5212	3	3	0.09033	33
ApoE2 :3w TRF vs. ApoE4 :3w ALF	1.527	2.39	-0.8634	0.4875	3	4	1.771	33
ApoE2 :3w TRF vs. ApoE4 :3w TRF	1.527	2.206	-0.6789	0.4875	3	4	1.393	33
ApoE2 :3w TRF vs. ApoE4 :7w ALF	1.527	3.169	-1.642	0.5212	3	3	3.151	33
ApoE2 :3w TRF vs. ApoE4 :7w TRF	1.527	2.576	-1.049	0.4662	3	5	2.251	33
ApoE2 :7w ALF vs. ApoE2 :7w TRF	2.57	0	2.57	0.9028	1	1	2.847	33
ApoE2 :7w ALF vs. ApoE3 :3w ALF	2.57	1.225	1.345	0.7371	1	3	1.825	33
ApoE2 :7w ALF vs. ApoE3 :3w TRF	2.57	1.469	1.101	0.7137	1	4	1.543	33
ApoE2 :7w ALF vs. ApoE3 :7w ALF	2.57	2.457	0.1129	0.7818	1	2	0.1443	33
ApoE2 :7w ALF vs. ApoE3 :7w TRF	2.57	1.574	0.9958	0.7371	1	3	1.351	33
ApoE2 :7w ALF vs. ApoE4 :3w ALF	2.57	2.39	0.1795	0.7137	1	4	0.2514	33
ApoE2 :7w ALF vs. ApoE4 :3w TRF	2.57	2.206	0.3639	0.7137	1	4	0.5099	33
ApoE2 :7w ALF vs. ApoE4 :7w ALF	2.57	3.169	-0.5992	0.7371	1	3	0.8129	33
ApoE2 :7w ALF vs. ApoE4 :7w TRF	2.57	2.576	-0.006617	0.6993	1	5	0.009462	33
ApoE2 :7w TRF vs. ApoE3 :3w ALF	0	1.225	-1.225	0.7371	1	3	1.662	33
ApoE2 :7w TRF vs. ApoE3 :3w TRF	0	1.469	-1.469	0.7137	1	4	2.058	33
ApoE2 :7w TRF vs. ApoE3 :7w ALF	0	2.457	-2.457	0.7818	1	2	3.143	33
ApoE2 :7w TRF vs. ApoE3 :7w TRF	0	1.574	-1.574	0.7371	1	3	2.135	33
ApoE2 :7w TRF vs. ApoE4 :3w ALF	0	2.39	-2.39	0.7137	1	4	3.349	33
ApoE2 :7w TRF vs. ApoE4 :3w TRF	0	2.206	-2.206	0.7137	1	4	3.091	33
ApoE2 :7w TRF vs. ApoE4 :7w ALF	0	3.169	-3.169	0.7371	1	3	4.299	33
ApoE2 :7w TRF vs. ApoE4 :7w TRF	0	2.576	-2.576	0.6993	1	5	3.684	33
ApoE3 :3w ALF vs. ApoE3 :3w TRF	1.225	1.469	-0.2441	0.4875	3	4	0.5006	33
ApoE3 :3w ALF vs. ApoE3 :7w ALF	1.225	2.457	-1.232	0.5827	3	2	2.114	33
ApoE3 :3w ALF vs. ApoE3 :7w TRF	1.225	1.574	-0.3492	0.5212	3	3	0.67	33
ApoE3 :3w ALF vs. ApoE4 :3w ALF	1.225	2.39	-1.166	0.4875	3	4	2.391	33
ApoE3 :3w ALF vs. ApoE4 :3w TRF	1.225	2.206	-0.981	0.4875	3	4	2.012	33
ApoE3 :3w ALF vs. ApoE4 :7w ALF	1.225	3.169	-1.944	0.5212	3	3	3.73	33
ApoE3 :3w ALF vs. ApoE4 :7w TRF	1.225	2.576	-1.352	0.4662	3	5	2.899	33
ApoE3 :3w TRF vs. ApoE3 :7w ALF	1.469	2.457	-0.988	0.5528	4	2	1.787	33
ApoE3 :3w TRF vs. ApoE3 :7w TRF	1.469	1.574	-0.1051	0.4875	4	3	0.2156	33
ApoE3 :3w TRF vs. ApoE4 :3w ALF	1.469	2.39	-0.9214	0.4514	4	4	2.041	33
ApoE3 :3w TRF vs. ApoE4 :3w TRF	1.469	2.206	-0.737	0.4514	4	4	1.633	33
ApoE3 :3w TRF vs. ApoE4 :7w ALF	1.469	3.169	-1.7	0.4875	4	3	3.487	33
ApoE3 :3w TRF vs. ApoE4 :7w TRF	1.469	2.576	-1.108	0.4282	4	5	2.586	33
ApoE3 :7w ALF vs. ApoE3 :7w TRF	2.457	1.574	0.8829	0.5827	2	3	1.515	33
ApoE3 :7w ALF vs. ApoE4 :3w ALF	2.457	2.39	0.0666	0.5528	2	4	0.1205	33
ApoE3 :7w ALF vs. ApoE4 :3w TRF	2.457	2.206	0.2511	0.5528	2	4	0.4542	33
ApoE3 :7w ALF vs. ApoE4 :7w ALF	2.457	3.169	-0.7121	0.5827	2	3	1.222	33
ApoE3 :7w ALF vs. ApoE4 :7w TRF	2.457	2.576	-0.1195	0.5341	2	5	0.2237	33
ApoE3 :7w TRF vs. ApoE4 :3w ALF	1.574	2.39	-0.8163	0.4875	3	4	1.674	33
ApoE3 :7w TRF vs. ApoE4 :3w TRF	1.574	2.206	-0.6319	0.4875	3	4	1.296	33
ApoE3 :7w TRF vs. ApoE4 :7w ALF	1.574	3.169	-1.595	0.5212	3	3	3.06	33
ApoE3 :7w TRF vs. ApoE4 :7w TRF	1.574	2.576	-1.002	0.4662	3	5	2.15	33
ApoE4 :3w ALF vs. ApoE4 :3w TRF	2.39	2.206	0.1845	0.4514	4	4	0.4087	33
ApoE4 :3w ALF vs. ApoE4 :7w ALF	2.39	3.169	-0.7787	0.4875	4	3	1.597	33
ApoE4 :3w ALF vs. ApoE4 :7w TRF	2.39	2.576	-0.1861	0.4282	4	5	0.4345	33
ApoE4 :3w TRF vs. ApoE4 :7w ALF	2.206	3.169	-0.9631	0.4875	4	3	1.975	33
ApoE4 :3w TRF vs. ApoE4 :7w TRF	2.206	2.576	-0.3706	0.4282	4	5	0.8653	33
ApoE4 :7w ALF vs. ApoE4 :7w TRF	3.169	2.576	0.5926	0.4662	3	5	1.271	33

## Sheet: Lpin
Table Analyzed	ELAV-LPIN_TRF
Three-way ANOVA	Ordinary
Alpha	0.05
Source of Variation	% of total variation	P value	P value summary	Significant?
Genotype	47.18	<0.0001	****	Yes
Age	1.581	0.169	ns	No
Diet	3.521	0.0435	*	Yes
Genotype x Age	0.3153	0.9408	ns	No
Genotype x Diet	4.45	0.1562	ns	No
Age x Diet	18.15	<0.0001	****	Yes
Genotype x Age x Diet	3.738	0.2178	ns	No
ANOVA table	SS (Type III)	DF	MS	F (DFn, DFd)	P value
Genotype	45.11	3	15.04	F (3, 34) = 19.65	P<0.0001
Age	1.511	1	1.511	F (1, 34) = 1.975	P=0.1690
Diet	3.367	1	3.367	F (1, 34) = 4.399	P=0.0435
Genotype x Age	0.3015	3	0.1005	F (3, 34) = 0.1313	P=0.9408
Genotype x Diet	4.254	3	1.418	F (3, 34) = 1.853	P=0.1562
Age x Diet	17.35	1	17.35	F (1, 34) = 22.67	P<0.0001
Genotype x Age x Diet	3.574	3	1.191	F (3, 34) = 1.557	P=0.2178
Residual	26.02	34	0.7653
Compare each cell mean with every other cell mean
Number of families	1
Number of comparisons per family	120
Alpha	0.05
Uncorrected Fisher's LSD	Mean Diff.	95.00% CI of diff.	Below threshold?	Summary	Individual P Value
ELAV/+:3w ALF vs. ELAV/+:3w TRF	-1.545	-2.802 to -0.2876	Yes	*	0.0175
ELAV/+:3w ALF vs. ELAV/+:7w ALF	-1.825	-3.183 to -0.4676	Yes	**	0.0099
ELAV/+:3w ALF vs. ELAV/+:7w TRF	-0.5957	-1.953 to 0.7621	No	ns	0.3789
ELAV/+:3w ALF vs. ApoE2 :3w ALF	-0.4742	-1.832 to 0.8836	No	ns	0.4827
ELAV/+:3w ALF vs. ApoE2 :3w TRF	-1.078	-2.436 to 0.2800	No	ns	0.1159
ELAV/+:3w ALF vs. ApoE2 :7w ALF	-2.785	-4.773 to -0.7975	Yes	**	0.0074
ELAV/+:3w ALF vs. ApoE2 :7w TRF	1.003	-0.9850 to 2.990	No	ns	0.3125
ELAV/+:3w ALF vs. ApoE3 :3w ALF	-0.5829	-1.941 to 0.7749	No	ns	0.3891
ELAV/+:3w ALF vs. ApoE3 :3w TRF	-1.704	-2.961 to -0.4471	Yes	**	0.0094
ELAV/+:3w ALF vs. ApoE3 :7w ALF	-2.384	-3.923 to -0.8442	Yes	**	0.0034
ELAV/+:3w ALF vs. ApoE3 :7w TRF	-1.188	-2.546 to 0.1700	No	ns	0.0844
ELAV/+:3w ALF vs. ApoE4 :3w ALF	-3.177	-4.434 to -1.920	Yes	****	<0.0001
ELAV/+:3w ALF vs. ApoE4 :3w TRF	-2.828	-4.085 to -1.571	Yes	****	<0.0001
ELAV/+:3w ALF vs. ApoE4 :7w ALF	-4.001	-5.359 to -2.643	Yes	****	<0.0001
ELAV/+:3w ALF vs. ApoE4 :7w TRF	-2.694	-3.887 to -1.502	Yes	****	<0.0001
ELAV/+:3w TRF vs. ELAV/+:7w ALF	-0.2807	-1.639 to 1.077	No	ns	0.677
ELAV/+:3w TRF vs. ELAV/+:7w TRF	0.949	-0.4088 to 2.307	No	ns	0.1646
ELAV/+:3w TRF vs. ApoE2 :3w ALF	1.07	-0.2874 to 2.428	No	ns	0.1184
ELAV/+:3w TRF vs. ApoE2 :3w TRF	0.4668	-0.8910 to 1.825	No	ns	0.4895
ELAV/+:3w TRF vs. ApoE2 :7w ALF	-1.24	-3.228 to 0.7471	No	ns	0.2133
ELAV/+:3w TRF vs. ApoE2 :7w TRF	2.547	0.5597 to 4.535	Yes	*	0.0135
ELAV/+:3w TRF vs. ApoE3 :3w ALF	0.9618	-0.3960 to 2.320	No	ns	0.1592
ELAV/+:3w TRF vs. ApoE3 :3w TRF	-0.1596	-1.417 to 1.098	No	ns	0.798
ELAV/+:3w TRF vs. ApoE3 :7w ALF	-0.8391	-2.379 to 0.7005	No	ns	0.2758
ELAV/+:3w TRF vs. ApoE3 :7w TRF	0.3568	-1.001 to 1.715	No	ns	0.5968
ELAV/+:3w TRF vs. ApoE4 :3w ALF	-1.632	-2.889 to -0.3753	Yes	*	0.0125
ELAV/+:3w TRF vs. ApoE4 :3w TRF	-1.284	-2.541 to -0.02645	Yes	*	0.0456
ELAV/+:3w TRF vs. ApoE4 :7w ALF	-2.456	-3.814 to -1.098	Yes	***	0.0008
ELAV/+:3w TRF vs. ApoE4 :7w TRF	-1.15	-2.342 to 0.04294	No	ns	0.0583
ELAV/+:7w ALF vs. ELAV/+:7w TRF	1.23	-0.2219 to 2.681	No	ns	0.0942
ELAV/+:7w ALF vs. ApoE2 :3w ALF	1.351	-0.1004 to 2.803	No	ns	0.0671
ELAV/+:7w ALF vs. ApoE2 :3w TRF	0.7476	-0.7040 to 2.199	No	ns	0.3027
ELAV/+:7w ALF vs. ApoE2 :7w ALF	-0.9598	-3.013 to 1.093	No	ns	0.3487
ELAV/+:7w ALF vs. ApoE2 :7w TRF	2.828	0.7752 to 4.881	Yes	**	0.0084
ELAV/+:7w ALF vs. ApoE3 :3w ALF	1.242	-0.2091 to 2.694	No	ns	0.091
ELAV/+:7w ALF vs. ApoE3 :3w TRF	0.1212	-1.237 to 1.479	No	ns	0.8572
ELAV/+:7w ALF vs. ApoE3 :7w ALF	-0.5584	-2.181 to 1.064	No	ns	0.4891
ELAV/+:7w ALF vs. ApoE3 :7w TRF	0.6375	-0.8140 to 2.089	No	ns	0.3783
ELAV/+:7w ALF vs. ApoE4 :3w ALF	-1.352	-2.709 to 0.006159	No	ns	0.051
ELAV/+:7w ALF vs. ApoE4 :3w TRF	-1.003	-2.361 to 0.3550	No	ns	0.1426
ELAV/+:7w ALF vs. ApoE4 :7w ALF	-2.175	-3.627 to -0.7239	Yes	**	0.0045
ELAV/+:7w ALF vs. ApoE4 :7w TRF	-0.8689	-2.167 to 0.4294	No	ns	0.1827
ELAV/+:7w TRF vs. ApoE2 :3w ALF	0.1215	-1.330 to 1.573	No	ns	0.8659
ELAV/+:7w TRF vs. ApoE2 :3w TRF	-0.4821	-1.934 to 0.9694	No	ns	0.5042
ELAV/+:7w TRF vs. ApoE2 :7w ALF	-2.189	-4.242 to -0.1366	Yes	*	0.0373
ELAV/+:7w TRF vs. ApoE2 :7w TRF	1.598	-0.4544 to 3.651	No	ns	0.1228
ELAV/+:7w TRF vs. ApoE3 :3w ALF	0.01281	-1.439 to 1.464	No	ns	0.9858
ELAV/+:7w TRF vs. ApoE3 :3w TRF	-1.109	-2.466 to 0.2493	No	ns	0.1063
ELAV/+:7w TRF vs. ApoE3 :7w ALF	-1.788	-3.411 to -0.1652	Yes	*	0.0318
ELAV/+:7w TRF vs. ApoE3 :7w TRF	-0.5921	-2.044 to 0.8594	No	ns	0.4129
ELAV/+:7w TRF vs. ApoE4 :3w ALF	-2.581	-3.939 to -1.224	Yes	***	0.0005
ELAV/+:7w TRF vs. ApoE4 :3w TRF	-2.232	-3.590 to -0.8747	Yes	**	0.002
ELAV/+:7w TRF vs. ApoE4 :7w ALF	-3.405	-4.857 to -1.954	Yes	****	<0.0001
ELAV/+:7w TRF vs. ApoE4 :7w TRF	-2.099	-3.397 to -0.8003	Yes	**	0.0024
ApoE2 :3w ALF vs. ApoE2 :3w TRF	-0.6036	-2.055 to 0.8479	No	ns	0.404
ApoE2 :3w ALF vs. ApoE2 :7w ALF	-2.311	-4.364 to -0.2581	Yes	*	0.0285
ApoE2 :3w ALF vs. ApoE2 :7w TRF	1.477	-0.5759 to 3.530	No	ns	0.1529
ApoE2 :3w ALF vs. ApoE3 :3w ALF	-0.1087	-1.560 to 1.343	No	ns	0.88
ApoE2 :3w ALF vs. ApoE3 :3w TRF	-1.23	-2.588 to 0.1278	No	ns	0.0744
ApoE2 :3w ALF vs. ApoE3 :7w ALF	-1.91	-3.532 to -0.2867	Yes	*	0.0225
ApoE2 :3w ALF vs. ApoE3 :7w TRF	-0.7136	-2.165 to 0.7379	No	ns	0.3248
ApoE2 :3w ALF vs. ApoE4 :3w ALF	-2.703	-4.061 to -1.345	Yes	***	0.0003
ApoE2 :3w ALF vs. ApoE4 :3w TRF	-2.354	-3.712 to -0.9962	Yes	**	0.0012
ApoE2 :3w ALF vs. ApoE4 :7w ALF	-3.527	-4.978 to -2.075	Yes	****	<0.0001
ApoE2 :3w ALF vs. ApoE4 :7w TRF	-2.22	-3.518 to -0.9218	Yes	**	0.0014
ApoE2 :3w TRF vs. ApoE2 :7w ALF	-1.707	-3.760 to 0.3455	No	ns	0.1001
ApoE2 :3w TRF vs. ApoE2 :7w TRF	2.08	0.02767 to 4.133	Yes	*	0.0472
ApoE2 :3w TRF vs. ApoE3 :3w ALF	0.4949	-0.9566 to 1.946	No	ns	0.4931
ApoE2 :3w TRF vs. ApoE3 :3w TRF	-0.6264	-1.984 to 0.7314	No	ns	0.3551
ApoE2 :3w TRF vs. ApoE3 :7w ALF	-1.306	-2.929 to 0.3169	No	ns	0.1112
ApoE2 :3w TRF vs. ApoE3 :7w TRF	-0.11	-1.562 to 1.342	No	ns	0.8785
ApoE2 :3w TRF vs. ApoE4 :3w ALF	-2.099	-3.457 to -0.7414	Yes	**	0.0035
ApoE2 :3w TRF vs. ApoE4 :3w TRF	-1.75	-3.108 to -0.3926	Yes	*	0.0131
ApoE2 :3w TRF vs. ApoE4 :7w ALF	-2.923	-4.375 to -1.471	Yes	***	0.0002
ApoE2 :3w TRF vs. ApoE4 :7w TRF	-1.616	-2.915 to -0.3182	Yes	*	0.0162
ApoE2 :7w ALF vs. ApoE2 :7w TRF	3.788	1.274 to 6.302	Yes	**	0.0043
ApoE2 :7w ALF vs. ApoE3 :3w ALF	2.202	0.1495 to 4.255	Yes	*	0.0363
ApoE2 :7w ALF vs. ApoE3 :3w TRF	1.081	-0.9067 to 3.069	No	ns	0.2768
ApoE2 :7w ALF vs. ApoE3 :7w ALF	0.4014	-1.776 to 2.579	No	ns	0.7103
ApoE2 :7w ALF vs. ApoE3 :7w TRF	1.597	-0.4555 to 3.650	No	ns	0.1231
ApoE2 :7w ALF vs. ApoE4 :3w ALF	-0.3919	-2.379 to 1.596	No	ns	0.6912
ApoE2 :7w ALF vs. ApoE4 :3w TRF	-0.04304	-2.031 to 1.945	No	ns	0.9652
ApoE2 :7w ALF vs. ApoE4 :7w ALF	-1.216	-3.269 to 0.8371	No	ns	0.2371
ApoE2 :7w ALF vs. ApoE4 :7w TRF	0.09085	-1.857 to 2.038	No	ns	0.925
ApoE2 :7w TRF vs. ApoE3 :3w ALF	-1.586	-3.638 to 0.4673	No	ns	0.1258
ApoE2 :7w TRF vs. ApoE3 :3w TRF	-2.707	-4.694 to -0.7193	Yes	**	0.0091
ApoE2 :7w TRF vs. ApoE3 :7w ALF	-3.386	-5.564 to -1.209	Yes	**	0.0033
ApoE2 :7w TRF vs. ApoE3 :7w TRF	-2.19	-4.243 to -0.1377	Yes	*	0.0372
ApoE2 :7w TRF vs. ApoE4 :3w ALF	-4.18	-6.167 to -2.192	Yes	***	0.0001
ApoE2 :7w TRF vs. ApoE4 :3w TRF	-3.831	-5.818 to -1.843	Yes	***	0.0004
ApoE2 :7w TRF vs. ApoE4 :7w ALF	-5.004	-7.056 to -2.951	Yes	****	<0.0001
ApoE2 :7w TRF vs. ApoE4 :7w TRF	-3.697	-5.644 to -1.749	Yes	***	0.0005
ApoE3 :3w ALF vs. ApoE3 :3w TRF	-1.121	-2.479 to 0.2365	No	ns	0.1025
ApoE3 :3w ALF vs. ApoE3 :7w ALF	-1.801	-3.424 to -0.1780	Yes	*	0.0307
ApoE3 :3w ALF vs. ApoE3 :7w TRF	-0.6049	-2.056 to 0.8466	No	ns	0.4029
ApoE3 :3w ALF vs. ApoE4 :3w ALF	-2.594	-3.952 to -1.236	Yes	***	0.0005
ApoE3 :3w ALF vs. ApoE4 :3w TRF	-2.245	-3.603 to -0.8875	Yes	**	0.0019
ApoE3 :3w ALF vs. ApoE4 :7w ALF	-3.418	-4.870 to -1.966	Yes	****	<0.0001
ApoE3 :3w ALF vs. ApoE4 :7w TRF	-2.111	-3.410 to -0.8131	Yes	**	0.0022
ApoE3 :3w TRF vs. ApoE3 :7w ALF	-0.6796	-2.219 to 0.8600	No	ns	0.376
ApoE3 :3w TRF vs. ApoE3 :7w TRF	0.5164	-0.8414 to 1.874	No	ns	0.4449
ApoE3 :3w TRF vs. ApoE4 :3w ALF	-1.473	-2.730 to -0.2157	Yes	*	0.023
ApoE3 :3w TRF vs. ApoE4 :3w TRF	-1.124	-2.381 to 0.1331	No	ns	0.078
ApoE3 :3w TRF vs. ApoE4 :7w ALF	-2.297	-3.654 to -0.9388	Yes	**	0.0016
ApoE3 :3w TRF vs. ApoE4 :7w TRF	-0.9901	-2.183 to 0.2025	No	ns	0.1007
ApoE3 :7w ALF vs. ApoE3 :7w TRF	1.196	-0.4269 to 2.819	No	ns	0.1435
ApoE3 :7w ALF vs. ApoE4 :3w ALF	-0.7932	-2.333 to 0.7464	No	ns	0.3025
ApoE3 :7w ALF vs. ApoE4 :3w TRF	-0.4444	-1.984 to 1.095	No	ns	0.5614
ApoE3 :7w ALF vs. ApoE4 :7w ALF	-1.617	-3.240 to 0.005833	No	ns	0.0508
ApoE3 :7w ALF vs. ApoE4 :7w TRF	-0.3105	-1.798 to 1.177	No	ns	0.6741
ApoE3 :7w TRF vs. ApoE4 :3w ALF	-1.989	-3.347 to -0.6314	Yes	**	0.0053
ApoE3 :7w TRF vs. ApoE4 :3w TRF	-1.64	-2.998 to -0.2826	Yes	*	0.0194
ApoE3 :7w TRF vs. ApoE4 :7w ALF	-2.813	-4.265 to -1.361	Yes	***	0.0004
ApoE3 :7w TRF vs. ApoE4 :7w TRF	-1.506	-2.805 to -0.2082	Yes	*	0.0243
ApoE4 :3w ALF vs. ApoE4 :3w TRF	0.3488	-0.9082 to 1.606	No	ns	0.5765
ApoE4 :3w ALF vs. ApoE4 :7w ALF	-0.8238	-2.182 to 0.5340	No	ns	0.226
ApoE4 :3w ALF vs. ApoE4 :7w TRF	0.4827	-0.7098 to 1.675	No	ns	0.4165
ApoE4 :3w TRF vs. ApoE4 :7w ALF	-1.173	-2.530 to 0.1851	No	ns	0.0882
ApoE4 :3w TRF vs. ApoE4 :7w TRF	0.1339	-1.059 to 1.326	No	ns	0.8209
ApoE4 :7w ALF vs. ApoE4 :7w TRF	1.307	0.008246 to 2.605	Yes	*	0.0486
Test details	Mean 1	Mean 2	Mean Diff.	SE of diff.	N1	N2	t	DF
ELAV/+:3w ALF vs. ELAV/+:3w TRF	1.003	2.547	-1.545	0.6186	4	4	2.497	34
ELAV/+:3w ALF vs. ELAV/+:7w ALF	1.003	2.828	-1.825	0.6681	4	3	2.732	34
ELAV/+:3w ALF vs. ELAV/+:7w TRF	1.003	1.598	-0.5957	0.6681	4	3	0.8916	34
ELAV/+:3w ALF vs. ApoE2 :3w ALF	1.003	1.477	-0.4742	0.6681	4	3	0.7098	34
ELAV/+:3w ALF vs. ApoE2 :3w TRF	1.003	2.08	-1.078	0.6681	4	3	1.613	34
ELAV/+:3w ALF vs. ApoE2 :7w ALF	1.003	3.788	-2.785	0.978	4	1	2.848	34
ELAV/+:3w ALF vs. ApoE2 :7w TRF	1.003	0	1.003	0.978	4	1	1.025	34
ELAV/+:3w ALF vs. ApoE3 :3w ALF	1.003	1.586	-0.5829	0.6681	4	3	0.8724	34
ELAV/+:3w ALF vs. ApoE3 :3w TRF	1.003	2.707	-1.704	0.6186	4	4	2.755	34
ELAV/+:3w ALF vs. ApoE3 :7w ALF	1.003	3.386	-2.384	0.7576	4	2	3.147	34
ELAV/+:3w ALF vs. ApoE3 :7w TRF	1.003	2.19	-1.188	0.6681	4	3	1.778	34
ELAV/+:3w ALF vs. ApoE4 :3w ALF	1.003	4.18	-3.177	0.6186	4	4	5.136	34
ELAV/+:3w ALF vs. ApoE4 :3w TRF	1.003	3.831	-2.828	0.6186	4	4	4.572	34
ELAV/+:3w ALF vs. ApoE4 :7w ALF	1.003	5.004	-4.001	0.6681	4	3	5.988	34
ELAV/+:3w ALF vs. ApoE4 :7w TRF	1.003	3.697	-2.694	0.5868	4	5	4.591	34
ELAV/+:3w TRF vs. ELAV/+:7w ALF	2.547	2.828	-0.2807	0.6681	4	3	0.4202	34
ELAV/+:3w TRF vs. ELAV/+:7w TRF	2.547	1.598	0.949	0.6681	4	3	1.42	34
ELAV/+:3w TRF vs. ApoE2 :3w ALF	2.547	1.477	1.07	0.6681	4	3	1.602	34
ELAV/+:3w TRF vs. ApoE2 :3w TRF	2.547	2.08	0.4668	0.6681	4	3	0.6987	34
ELAV/+:3w TRF vs. ApoE2 :7w ALF	2.547	3.788	-1.24	0.978	4	1	1.268	34
ELAV/+:3w TRF vs. ApoE2 :7w TRF	2.547	0	2.547	0.978	4	1	2.605	34
ELAV/+:3w TRF vs. ApoE3 :3w ALF	2.547	1.586	0.9618	0.6681	4	3	1.44	34
ELAV/+:3w TRF vs. ApoE3 :3w TRF	2.547	2.707	-0.1596	0.6186	4	4	0.2579	34
ELAV/+:3w TRF vs. ApoE3 :7w ALF	2.547	3.386	-0.8391	0.7576	4	2	1.108	34
ELAV/+:3w TRF vs. ApoE3 :7w TRF	2.547	2.19	0.3568	0.6681	4	3	0.5341	34
ELAV/+:3w TRF vs. ApoE4 :3w ALF	2.547	4.18	-1.632	0.6186	4	4	2.639	34
ELAV/+:3w TRF vs. ApoE4 :3w TRF	2.547	3.831	-1.284	0.6186	4	4	2.075	34
ELAV/+:3w TRF vs. ApoE4 :7w ALF	2.547	5.004	-2.456	0.6681	4	3	3.676	34
ELAV/+:3w TRF vs. ApoE4 :7w TRF	2.547	3.697	-1.15	0.5868	4	5	1.959	34
ELAV/+:7w ALF vs. ELAV/+:7w TRF	2.828	1.598	1.23	0.7143	3	3	1.722	34
ELAV/+:7w ALF vs. ApoE2 :3w ALF	2.828	1.477	1.351	0.7143	3	3	1.892	34
ELAV/+:7w ALF vs. ApoE2 :3w TRF	2.828	2.08	0.7476	0.7143	3	3	1.047	34
ELAV/+:7w ALF vs. ApoE2 :7w ALF	2.828	3.788	-0.9598	1.01	3	1	0.9502	34
ELAV/+:7w ALF vs. ApoE2 :7w TRF	2.828	0	2.828	1.01	3	1	2.8	34
ELAV/+:7w ALF vs. ApoE3 :3w ALF	2.828	1.586	1.242	0.7143	3	3	1.74	34
ELAV/+:7w ALF vs. ApoE3 :3w TRF	2.828	2.707	0.1212	0.6681	3	4	0.1813	34
ELAV/+:7w ALF vs. ApoE3 :7w ALF	2.828	3.386	-0.5584	0.7986	3	2	0.6993	34
ELAV/+:7w ALF vs. ApoE3 :7w TRF	2.828	2.19	0.6375	0.7143	3	3	0.8926	34
ELAV/+:7w ALF vs. ApoE4 :3w ALF	2.828	4.18	-1.352	0.6681	3	4	2.023	34
ELAV/+:7w ALF vs. ApoE4 :3w TRF	2.828	3.831	-1.003	0.6681	3	4	1.501	34
ELAV/+:7w ALF vs. ApoE4 :7w ALF	2.828	5.004	-2.175	0.7143	3	3	3.046	34
ELAV/+:7w ALF vs. ApoE4 :7w TRF	2.828	3.697	-0.8689	0.6389	3	5	1.36	34
ELAV/+:7w TRF vs. ApoE2 :3w ALF	1.598	1.477	0.1215	0.7143	3	3	0.1701	34
ELAV/+:7w TRF vs. ApoE2 :3w TRF	1.598	2.08	-0.4821	0.7143	3	3	0.675	34
ELAV/+:7w TRF vs. ApoE2 :7w ALF	1.598	3.788	-2.189	1.01	3	1	2.168	34
ELAV/+:7w TRF vs. ApoE2 :7w TRF	1.598	0	1.598	1.01	3	1	1.582	34
ELAV/+:7w TRF vs. ApoE3 :3w ALF	1.598	1.586	0.01281	0.7143	3	3	0.01794	34
ELAV/+:7w TRF vs. ApoE3 :3w TRF	1.598	2.707	-1.109	0.6681	3	4	1.659	34
ELAV/+:7w TRF vs. ApoE3 :7w ALF	1.598	3.386	-1.788	0.7986	3	2	2.239	34
ELAV/+:7w TRF vs. ApoE3 :7w TRF	1.598	2.19	-0.5921	0.7143	3	3	0.829	34
ELAV/+:7w TRF vs. ApoE4 :3w ALF	1.598	4.18	-2.581	0.6681	3	4	3.864	34
ELAV/+:7w TRF vs. ApoE4 :3w TRF	1.598	3.831	-2.232	0.6681	3	4	3.341	34
ELAV/+:7w TRF vs. ApoE4 :7w ALF	1.598	5.004	-3.405	0.7143	3	3	4.767	34
ELAV/+:7w TRF vs. ApoE4 :7w TRF	1.598	3.697	-2.099	0.6389	3	5	3.285	34
ApoE2 :3w ALF vs. ApoE2 :3w TRF	1.477	2.08	-0.6036	0.7143	3	3	0.8451	34
ApoE2 :3w ALF vs. ApoE2 :7w ALF	1.477	3.788	-2.311	1.01	3	1	2.288	34
ApoE2 :3w ALF vs. ApoE2 :7w TRF	1.477	0	1.477	1.01	3	1	1.462	34
ApoE2 :3w ALF vs. ApoE3 :3w ALF	1.477	1.586	-0.1087	0.7143	3	3	0.1521	34
ApoE2 :3w ALF vs. ApoE3 :3w TRF	1.477	2.707	-1.23	0.6681	3	4	1.841	34
ApoE2 :3w ALF vs. ApoE3 :7w ALF	1.477	3.386	-1.91	0.7986	3	2	2.391	34
ApoE2 :3w ALF vs. ApoE3 :7w TRF	1.477	2.19	-0.7136	0.7143	3	3	0.9991	34
ApoE2 :3w ALF vs. ApoE4 :3w ALF	1.477	4.18	-2.703	0.6681	3	4	4.045	34
ApoE2 :3w ALF vs. ApoE4 :3w TRF	1.477	3.831	-2.354	0.6681	3	4	3.523	34
ApoE2 :3w ALF vs. ApoE4 :7w ALF	1.477	5.004	-3.527	0.7143	3	3	4.937	34
ApoE2 :3w ALF vs. ApoE4 :7w TRF	1.477	3.697	-2.22	0.6389	3	5	3.475	34
ApoE2 :3w TRF vs. ApoE2 :7w ALF	2.08	3.788	-1.707	1.01	3	1	1.69	34
ApoE2 :3w TRF vs. ApoE2 :7w TRF	2.08	0	2.08	1.01	3	1	2.06	34
ApoE2 :3w TRF vs. ApoE3 :3w ALF	2.08	1.586	0.4949	0.7143	3	3	0.6929	34
ApoE2 :3w TRF vs. ApoE3 :3w TRF	2.08	2.707	-0.6264	0.6681	3	4	0.9375	34
ApoE2 :3w TRF vs. ApoE3 :7w ALF	2.08	3.386	-1.306	0.7986	3	2	1.635	34
ApoE2 :3w TRF vs. ApoE3 :7w TRF	2.08	2.19	-0.11	0.7143	3	3	0.154	34
ApoE2 :3w TRF vs. ApoE4 :3w ALF	2.08	4.18	-2.099	0.6681	3	4	3.142	34
ApoE2 :3w TRF vs. ApoE4 :3w TRF	2.08	3.831	-1.75	0.6681	3	4	2.62	34
ApoE2 :3w TRF vs. ApoE4 :7w ALF	2.08	5.004	-2.923	0.7143	3	3	4.092	34
ApoE2 :3w TRF vs. ApoE4 :7w TRF	2.08	3.697	-1.616	0.6389	3	5	2.53	34
ApoE2 :7w ALF vs. ApoE2 :7w TRF	3.788	0	3.788	1.237	1	1	3.062	34
ApoE2 :7w ALF vs. ApoE3 :3w ALF	3.788	1.586	2.202	1.01	1	3	2.18	34
ApoE2 :7w ALF vs. ApoE3 :3w TRF	3.788	2.707	1.081	0.978	1	4	1.105	34
ApoE2 :7w ALF vs. ApoE3 :7w ALF	3.788	3.386	0.4014	1.071	1	2	0.3746	34
ApoE2 :7w ALF vs. ApoE3 :7w TRF	3.788	2.19	1.597	1.01	1	3	1.581	34
ApoE2 :7w ALF vs. ApoE4 :3w ALF	3.788	4.18	-0.3919	0.978	1	4	0.4007	34
ApoE2 :7w ALF vs. ApoE4 :3w TRF	3.788	3.831	-0.04304	0.978	1	4	0.04401	34
ApoE2 :7w ALF vs. ApoE4 :7w ALF	3.788	5.004	-1.216	1.01	1	3	1.204	34
ApoE2 :7w ALF vs. ApoE4 :7w TRF	3.788	3.697	0.09085	0.9583	1	5	0.09481	34
ApoE2 :7w TRF vs. ApoE3 :3w ALF	0	1.586	-1.586	1.01	1	3	1.57	34
ApoE2 :7w TRF vs. ApoE3 :3w TRF	0	2.707	-2.707	0.978	1	4	2.768	34
ApoE2 :7w TRF vs. ApoE3 :7w ALF	0	3.386	-3.386	1.071	1	2	3.161	34
ApoE2 :7w TRF vs. ApoE3 :7w TRF	0	2.19	-2.19	1.01	1	3	2.169	34
ApoE2 :7w TRF vs. ApoE4 :3w ALF	0	4.18	-4.18	0.978	1	4	4.274	34
ApoE2 :7w TRF vs. ApoE4 :3w TRF	0	3.831	-3.831	0.978	1	4	3.917	34
ApoE2 :7w TRF vs. ApoE4 :7w ALF	0	5.004	-5.004	1.01	1	3	4.953	34
ApoE2 :7w TRF vs. ApoE4 :7w TRF	0	3.697	-3.697	0.9583	1	5	3.858	34
ApoE3 :3w ALF vs. ApoE3 :3w TRF	1.586	2.707	-1.121	0.6681	3	4	1.678	34
ApoE3 :3w ALF vs. ApoE3 :7w ALF	1.586	3.386	-1.801	0.7986	3	2	2.255	34
ApoE3 :3w ALF vs. ApoE3 :7w TRF	1.586	2.19	-0.6049	0.7143	3	3	0.847	34
ApoE3 :3w ALF vs. ApoE4 :3w ALF	1.586	4.18	-2.594	0.6681	3	4	3.883	34
ApoE3 :3w ALF vs. ApoE4 :3w TRF	1.586	3.831	-2.245	0.6681	3	4	3.361	34
ApoE3 :3w ALF vs. ApoE4 :7w ALF	1.586	5.004	-3.418	0.7143	3	3	4.785	34
ApoE3 :3w ALF vs. ApoE4 :7w TRF	1.586	3.697	-2.111	0.6389	3	5	3.305	34
ApoE3 :3w TRF vs. ApoE3 :7w ALF	2.707	3.386	-0.6796	0.7576	4	2	0.897	34
ApoE3 :3w TRF vs. ApoE3 :7w TRF	2.707	2.19	0.5164	0.6681	4	3	0.7729	34
ApoE3 :3w TRF vs. ApoE4 :3w ALF	2.707	4.18	-1.473	0.6186	4	4	2.381	34
ApoE3 :3w TRF vs. ApoE4 :3w TRF	2.707	3.831	-1.124	0.6186	4	4	1.817	34
ApoE3 :3w TRF vs. ApoE4 :7w ALF	2.707	5.004	-2.297	0.6681	4	3	3.437	34
ApoE3 :3w TRF vs. ApoE4 :7w TRF	2.707	3.697	-0.9901	0.5868	4	5	1.687	34
ApoE3 :7w ALF vs. ApoE3 :7w TRF	3.386	2.19	1.196	0.7986	2	3	1.498	34
ApoE3 :7w ALF vs. ApoE4 :3w ALF	3.386	4.18	-0.7932	0.7576	2	4	1.047	34
ApoE3 :7w ALF vs. ApoE4 :3w TRF	3.386	3.831	-0.4444	0.7576	2	4	0.5866	34
ApoE3 :7w ALF vs. ApoE4 :7w ALF	3.386	5.004	-1.617	0.7986	2	3	2.025	34
ApoE3 :7w ALF vs. ApoE4 :7w TRF	3.386	3.697	-0.3105	0.7319	2	5	0.4242	34
ApoE3 :7w TRF vs. ApoE4 :3w ALF	2.19	4.18	-1.989	0.6681	3	4	2.977	34
ApoE3 :7w TRF vs. ApoE4 :3w TRF	2.19	3.831	-1.64	0.6681	3	4	2.455	34
ApoE3 :7w TRF vs. ApoE4 :7w ALF	2.19	5.004	-2.813	0.7143	3	3	3.938	34
ApoE3 :7w TRF vs. ApoE4 :7w TRF	2.19	3.697	-1.506	0.6389	3	5	2.358	34
ApoE4 :3w ALF vs. ApoE4 :3w TRF	4.18	3.831	0.3488	0.6186	4	4	0.5639	34
ApoE4 :3w ALF vs. ApoE4 :7w ALF	4.18	5.004	-0.8238	0.6681	4	3	1.233	34
ApoE4 :3w ALF vs. ApoE4 :7w TRF	4.18	3.697	0.4827	0.5868	4	5	0.8226	34
ApoE4 :3w TRF vs. ApoE4 :7w ALF	3.831	5.004	-1.173	0.6681	4	3	1.755	34
ApoE4 :3w TRF vs. ApoE4 :7w TRF	3.831	3.697	0.1339	0.5868	4	5	0.2282	34
ApoE4 :7w ALF vs. ApoE4 :7w TRF	5.004	3.697	1.307	0.6389	3	5	2.045	34

## Sheet: Lsd2
Table Analyzed	ELAV-LSD2_TRF
Three-way ANOVA	Ordinary
Alpha	0.05
Source of Variation	% of total variation	P value	P value summary	Significant?
Genotype	46.67	<0.0001	****	Yes
Age	0.4664	0.5246	ns	No
Diet	5.735	0.0307	*	Yes
Genotype x Age	7.958	0.0896	ns	No
Genotype x Diet	1.208	0.7844	ns	No
Age x Diet	2.433	0.1512	ns	No
Genotype x Age x Diet	1.331	0.7587	ns	No
ANOVA table	SS (Type III)	DF	MS	F (DFn, DFd)	P value
Genotype	14.78	3	4.927	F (3, 34) = 13.79	P<0.0001
Age	0.1477	1	0.1477	F (1, 34) = 0.4134	P=0.5246
Diet	1.817	1	1.817	F (1, 34) = 5.083	P=0.0307
Genotype x Age	2.521	3	0.8403	F (3, 34) = 2.351	P=0.0896
Genotype x Diet	0.3827	3	0.1276	F (3, 34) = 0.3569	P=0.7844
Age x Diet	0.7706	1	0.7706	F (1, 34) = 2.156	P=0.1512
Genotype x Age x Diet	0.4215	3	0.1405	F (3, 34) = 0.3931	P=0.7587
Residual	12.15	34	0.3574
Compare each cell mean with every other cell mean
Number of families	1
Number of comparisons per family	120
Alpha	0.05
Uncorrected Fisher's LSD	Mean Diff.	95.00% CI of diff.	Below threshold?	Summary	Individual P Value
ELAV/+:3w ALF vs. ELAV/+:3w TRF	-0.1209	-0.9799 to 0.7382	No	ns	0.7766
ELAV/+:3w ALF vs. ELAV/+:7w ALF	-0.9867	-1.915 to -0.05882	Yes	*	0.0378
ELAV/+:3w ALF vs. ELAV/+:7w TRF	-0.1908	-1.119 to 0.7371	No	ns	0.6787
ELAV/+:3w ALF vs. ApoE2 :3w ALF	-0.7862	-1.714 to 0.1417	No	ns	0.0942
ELAV/+:3w ALF vs. ApoE2 :3w TRF	0.01874	-0.9092 to 0.9466	No	ns	0.9675
ELAV/+:3w ALF vs. ApoE2 :7w ALF	0.2771	-1.081 to 1.635	No	ns	0.681
ELAV/+:3w ALF vs. ApoE2 :7w TRF	1	-0.3581 to 2.359	No	ns	0.1438
ELAV/+:3w ALF vs. ApoE3 :3w ALF	-0.6977	-1.626 to 0.2302	No	ns	0.1358
ELAV/+:3w ALF vs. ApoE3 :3w TRF	-1.042	-1.901 to -0.1830	Yes	*	0.0189
ELAV/+:3w ALF vs. ApoE3 :7w ALF	-1.173	-2.225 to -0.1204	Yes	*	0.03
ELAV/+:3w ALF vs. ApoE3 :7w TRF	-0.5202	-1.448 to 0.4077	No	ns	0.2626
ELAV/+:3w ALF vs. ApoE4 :3w ALF	-1.556	-2.415 to -0.6968	Yes	***	0.0008
ELAV/+:3w ALF vs. ApoE4 :3w TRF	-1.307	-2.166 to -0.4475	Yes	**	0.004
ELAV/+:3w ALF vs. ApoE4 :7w ALF	-1.776	-2.704 to -0.8481	Yes	***	0.0004
ELAV/+:3w ALF vs. ApoE4 :7w TRF	-1.158	-1.973 to -0.3430	Yes	**	0.0067
ELAV/+:3w TRF vs. ELAV/+:7w ALF	-0.8658	-1.794 to 0.06206	No	ns	0.0664
ELAV/+:3w TRF vs. ELAV/+:7w TRF	-0.06992	-0.9978 to 0.8580	No	ns	0.8792
ELAV/+:3w TRF vs. ApoE2 :3w ALF	-0.6653	-1.593 to 0.2626	No	ns	0.1543
ELAV/+:3w TRF vs. ApoE2 :3w TRF	0.1396	-0.7883 to 1.068	No	ns	0.7616
ELAV/+:3w TRF vs. ApoE2 :7w ALF	0.398	-0.9603 to 1.756	No	ns	0.5555
ELAV/+:3w TRF vs. ApoE2 :7w TRF	1.121	-0.2372 to 2.479	No	ns	0.1026
ELAV/+:3w TRF vs. ApoE3 :3w ALF	-0.5768	-1.505 to 0.3511	No	ns	0.2151
ELAV/+:3w TRF vs. ApoE3 :3w TRF	-0.9211	-1.780 to -0.06208	Yes	*	0.0363
ELAV/+:3w TRF vs. ApoE3 :7w ALF	-1.052	-2.104 to 0.0004322	No	ns	0.0501
ELAV/+:3w TRF vs. ApoE3 :7w TRF	-0.3993	-1.327 to 0.5286	No	ns	0.388
ELAV/+:3w TRF vs. ApoE4 :3w ALF	-1.435	-2.294 to -0.5759	Yes	**	0.0018
ELAV/+:3w TRF vs. ApoE4 :3w TRF	-1.186	-2.045 to -0.3266	Yes	**	0.0083
ELAV/+:3w TRF vs. ApoE4 :7w ALF	-1.655	-2.583 to -0.7272	Yes	***	0.0009
ELAV/+:3w TRF vs. ApoE4 :7w TRF	-1.037	-1.852 to -0.2221	Yes	*	0.0142
ELAV/+:7w ALF vs. ELAV/+:7w TRF	0.7959	-0.1960 to 1.788	No	ns	0.1122
ELAV/+:7w ALF vs. ApoE2 :3w ALF	0.2006	-0.7914 to 1.193	No	ns	0.6837
ELAV/+:7w ALF vs. ApoE2 :3w TRF	1.005	0.01350 to 1.997	Yes	*	0.0471
ELAV/+:7w ALF vs. ApoE2 :7w ALF	1.264	-0.1390 to 2.667	No	ns	0.0759
ELAV/+:7w ALF vs. ApoE2 :7w TRF	1.987	0.5841 to 3.390	Yes	**	0.0069
ELAV/+:7w ALF vs. ApoE3 :3w ALF	0.2891	-0.7029 to 1.281	No	ns	0.5576
ELAV/+:7w ALF vs. ApoE3 :3w TRF	-0.05531	-0.9832 to 0.8726	No	ns	0.9043
ELAV/+:7w ALF vs. ApoE3 :7w ALF	-0.1859	-1.295 to 0.9232	No	ns	0.7355
ELAV/+:7w ALF vs. ApoE3 :7w TRF	0.4665	-0.5254 to 1.459	No	ns	0.3459
ELAV/+:7w ALF vs. ApoE4 :3w ALF	-0.5691	-1.497 to 0.3588	No	ns	0.2211
ELAV/+:7w ALF vs. ApoE4 :3w TRF	-0.3198	-1.248 to 0.6081	No	ns	0.4884
ELAV/+:7w ALF vs. ApoE4 :7w ALF	-0.7892	-1.781 to 0.2027	No	ns	0.1151
ELAV/+:7w ALF vs. ApoE4 :7w TRF	-0.1712	-1.058 to 0.7160	No	ns	0.6974
ELAV/+:7w TRF vs. ApoE2 :3w ALF	-0.5954	-1.587 to 0.3966	No	ns	0.231
ELAV/+:7w TRF vs. ApoE2 :3w TRF	0.2095	-0.7824 to 1.202	No	ns	0.6704
ELAV/+:7w TRF vs. ApoE2 :7w ALF	0.4679	-0.9349 to 1.871	No	ns	0.5025
ELAV/+:7w TRF vs. ApoE2 :7w TRF	1.191	-0.2118 to 2.594	No	ns	0.0935
ELAV/+:7w TRF vs. ApoE3 :3w ALF	-0.5069	-1.499 to 0.4851	No	ns	0.3064
ELAV/+:7w TRF vs. ApoE3 :3w TRF	-0.8512	-1.779 to 0.07667	No	ns	0.0709
ELAV/+:7w TRF vs. ApoE3 :7w ALF	-0.9818	-2.091 to 0.1273	No	ns	0.0809
ELAV/+:7w TRF vs. ApoE3 :7w TRF	-0.3294	-1.321 to 0.6626	No	ns	0.5044
ELAV/+:7w TRF vs. ApoE4 :3w ALF	-1.365	-2.293 to -0.4371	Yes	**	0.0052
ELAV/+:7w TRF vs. ApoE4 :3w TRF	-1.116	-2.044 to -0.1878	Yes	*	0.0199
ELAV/+:7w TRF vs. ApoE4 :7w ALF	-1.585	-2.577 to -0.5932	Yes	**	0.0026
ELAV/+:7w TRF vs. ApoE4 :7w TRF	-0.9671	-1.854 to -0.07990	Yes	*	0.0335
ApoE2 :3w ALF vs. ApoE2 :3w TRF	0.8049	-0.1871 to 1.797	No	ns	0.1084
ApoE2 :3w ALF vs. ApoE2 :7w ALF	1.063	-0.3396 to 2.466	No	ns	0.1327
ApoE2 :3w ALF vs. ApoE2 :7w TRF	1.786	0.3835 to 3.189	Yes	*	0.0141
ApoE2 :3w ALF vs. ApoE3 :3w ALF	0.08849	-0.9035 to 1.080	No	ns	0.8572
ApoE2 :3w ALF vs. ApoE3 :3w TRF	-0.2559	-1.184 to 0.6720	No	ns	0.5789
ApoE2 :3w ALF vs. ApoE3 :7w ALF	-0.3864	-1.495 to 0.7226	No	ns	0.4837
ApoE2 :3w ALF vs. ApoE3 :7w TRF	0.266	-0.7260 to 1.258	No	ns	0.5894
ApoE2 :3w ALF vs. ApoE4 :3w ALF	-0.7697	-1.698 to 0.1582	No	ns	0.101
ApoE2 :3w ALF vs. ApoE4 :3w TRF	-0.5204	-1.448 to 0.4075	No	ns	0.2624
ApoE2 :3w ALF vs. ApoE4 :7w ALF	-0.9898	-1.982 to 0.002166	No	ns	0.0505
ApoE2 :3w ALF vs. ApoE4 :7w TRF	-0.3718	-1.259 to 0.5155	No	ns	0.4004
ApoE2 :3w TRF vs. ApoE2 :7w ALF	0.2584	-1.144 to 1.661	No	ns	0.7105
ApoE2 :3w TRF vs. ApoE2 :7w TRF	0.9815	-0.4214 to 2.384	No	ns	0.1642
ApoE2 :3w TRF vs. ApoE3 :3w ALF	-0.7164	-1.708 to 0.2756	No	ns	0.1514
ApoE2 :3w TRF vs. ApoE3 :3w TRF	-1.061	-1.989 to -0.1329	Yes	*	0.0263
ApoE2 :3w TRF vs. ApoE3 :7w ALF	-1.191	-2.300 to -0.08228	Yes	*	0.036
ApoE2 :3w TRF vs. ApoE3 :7w TRF	-0.5389	-1.531 to 0.4531	No	ns	0.2773
ApoE2 :3w TRF vs. ApoE4 :3w ALF	-1.575	-2.502 to -0.6467	Yes	**	0.0015
ApoE2 :3w TRF vs. ApoE4 :3w TRF	-1.325	-2.253 to -0.3974	Yes	**	0.0065
ApoE2 :3w TRF vs. ApoE4 :7w ALF	-1.795	-2.787 to -0.8027	Yes	***	0.0008
ApoE2 :3w TRF vs. ApoE4 :7w TRF	-1.177	-2.064 to -0.2894	Yes	*	0.0109
ApoE2 :7w ALF vs. ApoE2 :7w TRF	0.7231	-0.9950 to 2.441	No	ns	0.3984
ApoE2 :7w ALF vs. ApoE3 :3w ALF	-0.9748	-2.378 to 0.4281	No	ns	0.167
ApoE2 :7w ALF vs. ApoE3 :3w TRF	-1.319	-2.677 to 0.03916	No	ns	0.0566
ApoE2 :7w ALF vs. ApoE3 :7w ALF	-1.45	-2.938 to 0.03825	No	ns	0.0558
ApoE2 :7w ALF vs. ApoE3 :7w TRF	-0.7973	-2.200 to 0.6056	No	ns	0.2561
ApoE2 :7w ALF vs. ApoE4 :3w ALF	-1.833	-3.191 to -0.4746	Yes	**	0.0097
ApoE2 :7w ALF vs. ApoE4 :3w TRF	-1.584	-2.942 to -0.2253	Yes	*	0.0236
ApoE2 :7w ALF vs. ApoE4 :7w ALF	-2.053	-3.456 to -0.6502	Yes	**	0.0054
ApoE2 :7w ALF vs. ApoE4 :7w TRF	-1.435	-2.766 to -0.1042	Yes	*	0.0354
ApoE2 :7w TRF vs. ApoE3 :3w ALF	-1.698	-3.101 to -0.2950	Yes	*	0.0191
ApoE2 :7w TRF vs. ApoE3 :3w TRF	-2.042	-3.401 to -0.6839	Yes	**	0.0044
ApoE2 :7w TRF vs. ApoE3 :7w ALF	-2.173	-3.661 to -0.6849	Yes	**	0.0055
ApoE2 :7w TRF vs. ApoE3 :7w TRF	-1.52	-2.923 to -0.1175	Yes	*	0.0345
ApoE2 :7w TRF vs. ApoE4 :3w ALF	-2.556	-3.914 to -1.198	Yes	***	0.0005
ApoE2 :7w TRF vs. ApoE4 :3w TRF	-2.307	-3.665 to -0.9484	Yes	**	0.0015
ApoE2 :7w TRF vs. ApoE4 :7w ALF	-2.776	-4.179 to -1.373	Yes	***	0.0003
ApoE2 :7w TRF vs. ApoE4 :7w TRF	-2.158	-3.489 to -0.8273	Yes	**	0.0023
ApoE3 :3w ALF vs. ApoE3 :3w TRF	-0.3444	-1.272 to 0.5835	No	ns	0.4559
ApoE3 :3w ALF vs. ApoE3 :7w ALF	-0.4749	-1.584 to 0.6341	No	ns	0.3903
ApoE3 :3w ALF vs. ApoE3 :7w TRF	0.1775	-0.8145 to 1.169	No	ns	0.7184
ApoE3 :3w ALF vs. ApoE4 :3w ALF	-0.8582	-1.786 to 0.06973	No	ns	0.0688
ApoE3 :3w ALF vs. ApoE4 :3w TRF	-0.6089	-1.537 to 0.3190	No	ns	0.1912
ApoE3 :3w ALF vs. ApoE4 :7w ALF	-1.078	-2.070 to -0.08632	Yes	*	0.034
ApoE3 :3w ALF vs. ApoE4 :7w TRF	-0.4603	-1.348 to 0.4270	No	ns	0.2992
ApoE3 :3w TRF vs. ApoE3 :7w ALF	-0.1306	-1.183 to 0.9216	No	ns	0.8024
ApoE3 :3w TRF vs. ApoE3 :7w TRF	0.5219	-0.4060 to 1.450	No	ns	0.261
ApoE3 :3w TRF vs. ApoE4 :3w ALF	-0.5138	-1.373 to 0.3453	No	ns	0.2326
ApoE3 :3w TRF vs. ApoE4 :3w TRF	-0.2645	-1.124 to 0.5946	No	ns	0.5357
ApoE3 :3w TRF vs. ApoE4 :7w ALF	-0.7339	-1.662 to 0.1940	No	ns	0.1172
ApoE3 :3w TRF vs. ApoE4 :7w TRF	-0.1159	-0.9309 to 0.6991	No	ns	0.7743
ApoE3 :7w ALF vs. ApoE3 :7w TRF	0.6524	-0.4566 to 1.761	No	ns	0.2402
ApoE3 :7w ALF vs. ApoE4 :3w ALF	-0.3833	-1.435 to 0.6689	No	ns	0.4642
ApoE3 :7w ALF vs. ApoE4 :3w TRF	-0.1339	-1.186 to 0.9182	No	ns	0.7974
ApoE3 :7w ALF vs. ApoE4 :7w ALF	-0.6034	-1.712 to 0.5057	No	ns	0.2767
ApoE3 :7w ALF vs. ApoE4 :7w TRF	0.01465	-1.002 to 1.031	No	ns	0.9768
ApoE3 :7w TRF vs. ApoE4 :3w ALF	-1.036	-1.964 to -0.1078	Yes	*	0.0298
ApoE3 :7w TRF vs. ApoE4 :3w TRF	-0.7864	-1.714 to 0.1415	No	ns	0.0941
ApoE3 :7w TRF vs. ApoE4 :7w ALF	-1.256	-2.248 to -0.2638	Yes	*	0.0146
ApoE3 :7w TRF vs. ApoE4 :7w TRF	-0.6378	-1.525 to 0.2495	No	ns	0.1532
ApoE4 :3w ALF vs. ApoE4 :3w TRF	0.2493	-0.6098 to 1.108	No	ns	0.5592
ApoE4 :3w ALF vs. ApoE4 :7w ALF	-0.2201	-1.148 to 0.7078	No	ns	0.6328
ApoE4 :3w ALF vs. ApoE4 :7w TRF	0.3979	-0.4171 to 1.213	No	ns	0.3281
ApoE4 :3w TRF vs. ApoE4 :7w ALF	-0.4694	-1.397 to 0.4585	No	ns	0.3112
ApoE4 :3w TRF vs. ApoE4 :7w TRF	0.1486	-0.6664 to 0.9636	No	ns	0.7133
ApoE4 :7w ALF vs. ApoE4 :7w TRF	0.618	-0.2692 to 1.505	No	ns	0.166
Test details	Mean 1	Mean 2	Mean Diff.	SE of diff.	N1	N2	t	DF
ELAV/+:3w ALF vs. ELAV/+:3w TRF	1	1.121	-0.1209	0.4227	4	4	0.286	34
ELAV/+:3w ALF vs. ELAV/+:7w ALF	1	1.987	-0.9867	0.4566	4	3	2.161	34
ELAV/+:3w ALF vs. ELAV/+:7w TRF	1	1.191	-0.1908	0.4566	4	3	0.4179	34
ELAV/+:3w ALF vs. ApoE2 :3w ALF	1	1.786	-0.7862	0.4566	4	3	1.722	34
ELAV/+:3w ALF vs. ApoE2 :3w TRF	1	0.9815	0.01874	0.4566	4	3	0.04105	34
ELAV/+:3w ALF vs. ApoE2 :7w ALF	1	0.7231	0.2771	0.6684	4	1	0.4146	34
ELAV/+:3w ALF vs. ApoE2 :7w TRF	1	0	1	0.6684	4	1	1.496	34
ELAV/+:3w ALF vs. ApoE3 :3w ALF	1	1.698	-0.6977	0.4566	4	3	1.528	34
ELAV/+:3w ALF vs. ApoE3 :3w TRF	1	2.042	-1.042	0.4227	4	4	2.465	34
ELAV/+:3w ALF vs. ApoE3 :7w ALF	1	2.173	-1.173	0.5177	4	2	2.265	34
ELAV/+:3w ALF vs. ApoE3 :7w TRF	1	1.52	-0.5202	0.4566	4	3	1.139	34
ELAV/+:3w ALF vs. ApoE4 :3w ALF	1	2.556	-1.556	0.4227	4	4	3.681	34
ELAV/+:3w ALF vs. ApoE4 :3w TRF	1	2.307	-1.307	0.4227	4	4	3.091	34
ELAV/+:3w ALF vs. ApoE4 :7w ALF	1	2.776	-1.776	0.4566	4	3	3.89	34
ELAV/+:3w ALF vs. ApoE4 :7w TRF	1	2.158	-1.158	0.401	4	5	2.887	34
ELAV/+:3w TRF vs. ELAV/+:7w ALF	1.121	1.987	-0.8658	0.4566	4	3	1.896	34
ELAV/+:3w TRF vs. ELAV/+:7w TRF	1.121	1.191	-0.06992	0.4566	4	3	0.1531	34
ELAV/+:3w TRF vs. ApoE2 :3w ALF	1.121	1.786	-0.6653	0.4566	4	3	1.457	34
ELAV/+:3w TRF vs. ApoE2 :3w TRF	1.121	0.9815	0.1396	0.4566	4	3	0.3058	34
ELAV/+:3w TRF vs. ApoE2 :7w ALF	1.121	0.7231	0.398	0.6684	4	1	0.5955	34
ELAV/+:3w TRF vs. ApoE2 :7w TRF	1.121	0	1.121	0.6684	4	1	1.677	34
ELAV/+:3w TRF vs. ApoE3 :3w ALF	1.121	1.698	-0.5768	0.4566	4	3	1.263	34
ELAV/+:3w TRF vs. ApoE3 :3w TRF	1.121	2.042	-0.9211	0.4227	4	4	2.179	34
ELAV/+:3w TRF vs. ApoE3 :7w ALF	1.121	2.173	-1.052	0.5177	4	2	2.031	34
ELAV/+:3w TRF vs. ApoE3 :7w TRF	1.121	1.52	-0.3993	0.4566	4	3	0.8745	34
ELAV/+:3w TRF vs. ApoE4 :3w ALF	1.121	2.556	-1.435	0.4227	4	4	3.395	34
ELAV/+:3w TRF vs. ApoE4 :3w TRF	1.121	2.307	-1.186	0.4227	4	4	2.805	34
ELAV/+:3w TRF vs. ApoE4 :7w ALF	1.121	2.776	-1.655	0.4566	4	3	3.625	34
ELAV/+:3w TRF vs. ApoE4 :7w TRF	1.121	2.158	-1.037	0.401	4	5	2.586	34
ELAV/+:7w ALF vs. ELAV/+:7w TRF	1.987	1.191	0.7959	0.4881	3	3	1.631	34
ELAV/+:7w ALF vs. ApoE2 :3w ALF	1.987	1.786	0.2006	0.4881	3	3	0.4109	34
ELAV/+:7w ALF vs. ApoE2 :3w TRF	1.987	0.9815	1.005	0.4881	3	3	2.06	34
ELAV/+:7w ALF vs. ApoE2 :7w ALF	1.987	0.7231	1.264	0.6903	3	1	1.831	34
ELAV/+:7w ALF vs. ApoE2 :7w TRF	1.987	0	1.987	0.6903	3	1	2.878	34
ELAV/+:7w ALF vs. ApoE3 :3w ALF	1.987	1.698	0.2891	0.4881	3	3	0.5922	34
ELAV/+:7w ALF vs. ApoE3 :3w TRF	1.987	2.042	-0.05531	0.4566	3	4	0.1211	34
ELAV/+:7w ALF vs. ApoE3 :7w ALF	1.987	2.173	-0.1859	0.5457	3	2	0.3406	34
ELAV/+:7w ALF vs. ApoE3 :7w TRF	1.987	1.52	0.4665	0.4881	3	3	0.9558	34
ELAV/+:7w ALF vs. ApoE4 :3w ALF	1.987	2.556	-0.5691	0.4566	3	4	1.246	34
ELAV/+:7w ALF vs. ApoE4 :3w TRF	1.987	2.307	-0.3198	0.4566	3	4	0.7004	34
ELAV/+:7w ALF vs. ApoE4 :7w ALF	1.987	2.776	-0.7892	0.4881	3	3	1.617	34
ELAV/+:7w ALF vs. ApoE4 :7w TRF	1.987	2.158	-0.1712	0.4366	3	5	0.3922	34
ELAV/+:7w TRF vs. ApoE2 :3w ALF	1.191	1.786	-0.5954	0.4881	3	3	1.22	34
ELAV/+:7w TRF vs. ApoE2 :3w TRF	1.191	0.9815	0.2095	0.4881	3	3	0.4293	34
ELAV/+:7w TRF vs. ApoE2 :7w ALF	1.191	0.7231	0.4679	0.6903	3	1	0.6778	34
ELAV/+:7w TRF vs. ApoE2 :7w TRF	1.191	0	1.191	0.6903	3	1	1.725	34
ELAV/+:7w TRF vs. ApoE3 :3w ALF	1.191	1.698	-0.5069	0.4881	3	3	1.038	34
ELAV/+:7w TRF vs. ApoE3 :3w TRF	1.191	2.042	-0.8512	0.4566	3	4	1.864	34
ELAV/+:7w TRF vs. ApoE3 :7w ALF	1.191	2.173	-0.9818	0.5457	3	2	1.799	34
ELAV/+:7w TRF vs. ApoE3 :7w TRF	1.191	1.52	-0.3294	0.4881	3	3	0.6748	34
ELAV/+:7w TRF vs. ApoE4 :3w ALF	1.191	2.556	-1.365	0.4566	3	4	2.99	34
ELAV/+:7w TRF vs. ApoE4 :3w TRF	1.191	2.307	-1.116	0.4566	3	4	2.444	34
ELAV/+:7w TRF vs. ApoE4 :7w ALF	1.191	2.776	-1.585	0.4881	3	3	3.248	34
ELAV/+:7w TRF vs. ApoE4 :7w TRF	1.191	2.158	-0.9671	0.4366	3	5	2.215	34
ApoE2 :3w ALF vs. ApoE2 :3w TRF	1.786	0.9815	0.8049	0.4881	3	3	1.649	34
ApoE2 :3w ALF vs. ApoE2 :7w ALF	1.786	0.7231	1.063	0.6903	3	1	1.54	34
ApoE2 :3w ALF vs. ApoE2 :7w TRF	1.786	0	1.786	0.6903	3	1	2.588	34
ApoE2 :3w ALF vs. ApoE3 :3w ALF	1.786	1.698	0.08849	0.4881	3	3	0.1813	34
ApoE2 :3w ALF vs. ApoE3 :3w TRF	1.786	2.042	-0.2559	0.4566	3	4	0.5604	34
ApoE2 :3w ALF vs. ApoE3 :7w ALF	1.786	2.173	-0.3864	0.5457	3	2	0.7081	34
ApoE2 :3w ALF vs. ApoE3 :7w TRF	1.786	1.52	0.266	0.4881	3	3	0.5449	34
ApoE2 :3w ALF vs. ApoE4 :3w ALF	1.786	2.556	-0.7697	0.4566	3	4	1.686	34
ApoE2 :3w ALF vs. ApoE4 :3w TRF	1.786	2.307	-0.5204	0.4566	3	4	1.14	34
ApoE2 :3w ALF vs. ApoE4 :7w ALF	1.786	2.776	-0.9898	0.4881	3	3	2.028	34
ApoE2 :3w ALF vs. ApoE4 :7w TRF	1.786	2.158	-0.3718	0.4366	3	5	0.8516	34
ApoE2 :3w TRF vs. ApoE2 :7w ALF	0.9815	0.7231	0.2584	0.6903	3	1	0.3743	34
ApoE2 :3w TRF vs. ApoE2 :7w TRF	0.9815	0	0.9815	0.6903	3	1	1.422	34
ApoE2 :3w TRF vs. ApoE3 :3w ALF	0.9815	1.698	-0.7164	0.4881	3	3	1.468	34
ApoE2 :3w TRF vs. ApoE3 :3w TRF	0.9815	2.042	-1.061	0.4566	3	4	2.323	34
ApoE2 :3w TRF vs. ApoE3 :7w ALF	0.9815	2.173	-1.191	0.5457	3	2	2.183	34
ApoE2 :3w TRF vs. ApoE3 :7w TRF	0.9815	1.52	-0.5389	0.4881	3	3	1.104	34
ApoE2 :3w TRF vs. ApoE4 :3w ALF	0.9815	2.556	-1.575	0.4566	3	4	3.449	34
ApoE2 :3w TRF vs. ApoE4 :3w TRF	0.9815	2.307	-1.325	0.4566	3	4	2.903	34
ApoE2 :3w TRF vs. ApoE4 :7w ALF	0.9815	2.776	-1.795	0.4881	3	3	3.677	34
ApoE2 :3w TRF vs. ApoE4 :7w TRF	0.9815	2.158	-1.177	0.4366	3	5	2.695	34
ApoE2 :7w ALF vs. ApoE2 :7w TRF	0.7231	0	0.7231	0.8454	1	1	0.8553	34
ApoE2 :7w ALF vs. ApoE3 :3w ALF	0.7231	1.698	-0.9748	0.6903	1	3	1.412	34
ApoE2 :7w ALF vs. ApoE3 :3w TRF	0.7231	2.042	-1.319	0.6684	1	4	1.974	34
ApoE2 :7w ALF vs. ApoE3 :7w ALF	0.7231	2.173	-1.45	0.7322	1	2	1.98	34
ApoE2 :7w ALF vs. ApoE3 :7w TRF	0.7231	1.52	-0.7973	0.6903	1	3	1.155	34
ApoE2 :7w ALF vs. ApoE4 :3w ALF	0.7231	2.556	-1.833	0.6684	1	4	2.742	34
ApoE2 :7w ALF vs. ApoE4 :3w TRF	0.7231	2.307	-1.584	0.6684	1	4	2.369	34
ApoE2 :7w ALF vs. ApoE4 :7w ALF	0.7231	2.776	-2.053	0.6903	1	3	2.974	34
ApoE2 :7w ALF vs. ApoE4 :7w TRF	0.7231	2.158	-1.435	0.6549	1	5	2.191	34
ApoE2 :7w TRF vs. ApoE3 :3w ALF	0	1.698	-1.698	0.6903	1	3	2.46	34
ApoE2 :7w TRF vs. ApoE3 :3w TRF	0	2.042	-2.042	0.6684	1	4	3.056	34
ApoE2 :7w TRF vs. ApoE3 :7w ALF	0	2.173	-2.173	0.7322	1	2	2.968	34
ApoE2 :7w TRF vs. ApoE3 :7w TRF	0	1.52	-1.52	0.6903	1	3	2.203	34
ApoE2 :7w TRF vs. ApoE4 :3w ALF	0	2.556	-2.556	0.6684	1	4	3.824	34
ApoE2 :7w TRF vs. ApoE4 :3w TRF	0	2.307	-2.307	0.6684	1	4	3.451	34
ApoE2 :7w TRF vs. ApoE4 :7w ALF	0	2.776	-2.776	0.6903	1	3	4.022	34
ApoE2 :7w TRF vs. ApoE4 :7w TRF	0	2.158	-2.158	0.6549	1	5	3.296	34
ApoE3 :3w ALF vs. ApoE3 :3w TRF	1.698	2.042	-0.3444	0.4566	3	4	0.7542	34
ApoE3 :3w ALF vs. ApoE3 :7w ALF	1.698	2.173	-0.4749	0.5457	3	2	0.8703	34
ApoE3 :3w ALF vs. ApoE3 :7w TRF	1.698	1.52	0.1775	0.4881	3	3	0.3636	34
ApoE3 :3w ALF vs. ApoE4 :3w ALF	1.698	2.556	-0.8582	0.4566	3	4	1.88	34
ApoE3 :3w ALF vs. ApoE4 :3w TRF	1.698	2.307	-0.6089	0.4566	3	4	1.333	34
ApoE3 :3w ALF vs. ApoE4 :7w ALF	1.698	2.776	-1.078	0.4881	3	3	2.209	34
ApoE3 :3w ALF vs. ApoE4 :7w TRF	1.698	2.158	-0.4603	0.4366	3	5	1.054	34
ApoE3 :3w TRF vs. ApoE3 :7w ALF	2.042	2.173	-0.1306	0.5177	4	2	0.2522	34
ApoE3 :3w TRF vs. ApoE3 :7w TRF	2.042	1.52	0.5219	0.4566	4	3	1.143	34
ApoE3 :3w TRF vs. ApoE4 :3w ALF	2.042	2.556	-0.5138	0.4227	4	4	1.215	34
ApoE3 :3w TRF vs. ApoE4 :3w TRF	2.042	2.307	-0.2645	0.4227	4	4	0.6257	34
ApoE3 :3w TRF vs. ApoE4 :7w ALF	2.042	2.776	-0.7339	0.4566	4	3	1.607	34
ApoE3 :3w TRF vs. ApoE4 :7w TRF	2.042	2.158	-0.1159	0.401	4	5	0.289	34
ApoE3 :7w ALF vs. ApoE3 :7w TRF	2.173	1.52	0.6524	0.5457	2	3	1.195	34
ApoE3 :7w ALF vs. ApoE4 :3w ALF	2.173	2.556	-0.3833	0.5177	2	4	0.7403	34
ApoE3 :7w ALF vs. ApoE4 :3w TRF	2.173	2.307	-0.1339	0.5177	2	4	0.2587	34
ApoE3 :7w ALF vs. ApoE4 :7w ALF	2.173	2.776	-0.6034	0.5457	2	3	1.106	34
ApoE3 :7w ALF vs. ApoE4 :7w TRF	2.173	2.158	0.01465	0.5002	2	5	0.0293	34
ApoE3 :7w TRF vs. ApoE4 :3w ALF	1.52	2.556	-1.036	0.4566	3	4	2.268	34
ApoE3 :7w TRF vs. ApoE4 :3w TRF	1.52	2.307	-0.7864	0.4566	3	4	1.722	34
ApoE3 :7w TRF vs. ApoE4 :7w ALF	1.52	2.776	-1.256	0.4881	3	3	2.573	34
ApoE3 :7w TRF vs. ApoE4 :7w TRF	1.52	2.158	-0.6378	0.4366	3	5	1.461	34
ApoE4 :3w ALF vs. ApoE4 :3w TRF	2.556	2.307	0.2493	0.4227	4	4	0.5898	34
ApoE4 :3w ALF vs. ApoE4 :7w ALF	2.556	2.776	-0.2201	0.4566	4	3	0.4821	34
ApoE4 :3w ALF vs. ApoE4 :7w TRF	2.556	2.158	0.3979	0.401	4	5	0.9922	34
ApoE4 :3w TRF vs. ApoE4 :7w ALF	2.307	2.776	-0.4694	0.4566	4	3	1.028	34
ApoE4 :3w TRF vs. ApoE4 :7w TRF	2.307	2.158	0.1486	0.401	4	5	0.3705	34
ApoE4 :7w ALF vs. ApoE4 :7w TRF	2.776	2.158	0.618	0.4366	3	5	1.416	34
